# Supplementary material for: Comprehensive genomic analysis of hypocholesterolemic probiotic Enterococcus faecium LR13 reveals unique proteins involved in cholesterol-assimilation
Source: Front Nutr. 2023 Apr 4;10:1082566. doi: 10.3389/fnut.2023.1082566 (PMC10110904; doi:10.3389/fnut.2023.1082566)
Supplement: Supplementary File 2 — Detailed information of the core genes in the studied genomes. [file Data_Sheet_2.xlsx]

## Sheet: Sheet1
GI1	Gene Name	Reference T110	Product
	tmpC	None	Membrane lipoprotein TmpC
	mglA	None	Galactose/methyl galactoside import ATP-binding protein MglA
	HNLLBNED_00222	None	hypothetical protein
	HNLLBNED_00221	None	hypothetical protein
	deoB	None	Phosphopentomutase
	punA	None	Purine nucleoside phosphorylase 1
	deoD	None	Purine nucleoside phosphorylase DeoD-type
	gpmA_1	None	2,3-bisphosphoglycerate-dependent phosphoglycerate mutase
	hin	None	DNA-invertase hin
	rpiA	None	Ribose-5-phosphate isomerase A
	rpsL	None	30S ribosomal protein S12
	rpsG	None	30S ribosomal protein S7
	fus	None	Elongation factor G
	tuf_1	None	Elongation factor Tu
	rpsJ	None	30S ribosomal protein S10
	rplC	None	50S ribosomal protein L3
	rplD	None	50S ribosomal protein L4
	rplW	None	50S ribosomal protein L23
	rplB	None	50S ribosomal protein L2
	rpsS	None	30S ribosomal protein S19
	rplV	None	50S ribosomal protein L22
	rpsC	None	30S ribosomal protein S3
	rplP	None	50S ribosomal protein L16
	rpmC	None	50S ribosomal protein L29
	rpsQ	None	30S ribosomal protein S17
	rplN	None	50S ribosomal protein L14
	rplX	None	50S ribosomal protein L24
	rplE	None	50S ribosomal protein L5
	rpsZ	None	30S ribosomal protein S14 type Z
	rpsH	None	30S ribosomal protein S8
	rplF	None	50S ribosomal protein L6
	rplR	None	50S ribosomal protein L18
	rpsE	None	30S ribosomal protein S5
	rpmD	None	50S ribosomal protein L30
	rplO	None	50S ribosomal protein L15
	secY	None	Protein translocase subunit SecY
	adk	None	Adenylate kinase
	infA	None	Translation initiation factor IF-1
	rpmJ	None	50S ribosomal protein L36
	rpsM	None	30S ribosomal protein S13
	rpsK	None	30S ribosomal protein S11
	rpoA	None	DNA-directed RNA polymerase subunit alpha
	rplQ	None	50S ribosomal protein L17
	ecfA1	None	Energy-coupling factor transporter ATP-binding protein EcfA1
	ecfA2	None	Energy-coupling factor transporter ATP-binding protein EcfA2
	ecfT	None	Energy-coupling factor transporter transmembrane protein EcfT
	truA_1	None	tRNA pseudouridine synthase A
	HNLLBNED_00177	None	hypothetical protein
GI2	Gene Name	Reference T110	Product
	HNLLBNED_00014	None	hypothetical protein
	htrA	None	Serine protease Do-like HtrA
	rlmH	None	Ribosomal RNA large subunit methyltransferase H
	HNLLBNED_00011	None	hypothetical protein
	HNLLBNED_00010	None	IS256 family transposase ISEfa13
	HNLLBNED_00009	None	IS256 family transposase ISEfa13
	smc_1	None	Chromosome partition protein Smc
	HNLLBNED_00007	None	hypothetical protein
	tdk_1	None	Thymidine kinase
	HNLLBNED_00005	None	hypothetical protein
	gadC_1	None	Glutamate/gamma-aminobutyrate antiporter
	gadB	None	Glutamate decarboxylase
GI3	Gene Name	Reference T110	Product
	HNLLBNED_01591	None	hypothetical protein
	HNLLBNED_01592	None	hypothetical protein
	HNLLBNED_01593	None	hypothetical protein
	HNLLBNED_01594	None	hypothetical protein
	HNLLBNED_01595	None	hypothetical protein
	HNLLBNED_01597	None	hypothetical protein
	HNLLBNED_02074	None	hypothetical protein
	HNLLBNED_02073	None	hypothetical protein
	HNLLBNED_02072	None	hypothetical protein
	HNLLBNED_02071	None	hypothetical protein
	HNLLBNED_02070	None	hypothetical protein
	HNLLBNED_02069	None	hypothetical protein
