# Supplementary material for: Comprehensive genomic analysis of hypocholesterolemic probiotic Enterococcus faecium LR13 reveals unique proteins involved in cholesterol-assimilation
Source: Front Nutr. 2023 Apr 4;10:1082566. doi: 10.3389/fnut.2023.1082566 (PMC10110904; doi:10.3389/fnut.2023.1082566)
Supplement: Supplementary File 3 — Detailed information of the accessory genes in the studied genomes. [file Data_Sheet_3.xlsx]

## Sheet: core
gene name	Description
AmtB	Ammonia permease
Pnp	Purine nucleoside phosphorylase
PepP	Xaa-Pro aminopeptidase
GlnS	Glutamyl- and glutaminyl-tRNA synthetases
SUA5	Putative translation factor (SUA5)
COG0012	Predicted GTPase, probable translation factor
AlaS	Alanyl-tRNA synthetase
ProA	Gamma-glutamyl phosphate reductase
PurB	Adenylosuccinate lyase
PheS	Phenylalanyl-tRNA synthetase alpha subunit
AsnS	Aspartyl/asparaginyl-tRNA synthetases
ArgS	Arginyl-tRNA synthetase
LysA	Diaminopimelate decarboxylase
UppS	Undecaprenyl pyrophosphate synthase
TktA	Transketolase
AcoB	Pyruvate/2-oxoglutarate dehydrogenase complex, dehydrogenase (E1) component, eukaryotic type, beta subunit
Map	Methionine aminopeptidase
NhaP	NhaP-type Na+/H+ and K+/H+ antiporters
PurK	Phosphoribosylaminoimidazole carboxylase (NCAIR synthetase)
IlvB	Thiamine pyrophosphate-requiring enzymes
KsgA	Dimethyladenosine transferase (rRNA methylation)
CysK	Cysteine synthase
PurF	Glutamine phosphoribosylpyrophosphate amidotransferase
Upp	Uracil phosphoribosyltransferase
Rpe	Pentose-5-phosphate-3-epimerase
MesJ	tRNA(Ile)-lysidine synthase MesJ
EriC	Chloride channel protein EriC
Mdh	Malate/lactate dehydrogenases
PurE	Phosphoribosylcarboxyaminoimidazole (NCAIR) mutase
COG0042	tRNA-dihydrouridine synthase
UbiD	3-polyprenyl-4-hydroxybenzoate decarboxylase and related decarboxylases
PyrC	Dihydroorotase and related cyclic amidohydrolases
PurL	Phosphoribosylformylglycinamidine (FGAM) synthase, synthetase domain
PurL	Phosphoribosylformylglycinamidine (FGAM) synthase, glutamine amidotransferase domain
RpsL	Ribosomal protein S12
RpsG	Ribosomal protein S7
TufB	GTPases - translation elongation factors
RpsJ	Ribosomal protein S10
RpsB	Ribosomal protein S2
MMT1	Predicted Co/Zn/Cd cation transporters
AtpD	F0F1-type ATP synthase, beta subunit
AtpA	F0F1-type ATP synthase, alpha subunit
GapA	Glyceraldehyde-3-phosphate dehydrogenase/erythrose-4-phosphate dehydrogenase
IleS	Isoleucyl-tRNA synthetase
nadF	NAD kinase
COG0063	Predicted sugar kinase
GatB	Asp-tRNAAsn/Glu-tRNAGln amidotransferase B subunit (PET112 homolog)
IbpA	Molecular chaperone (small heat shock protein)
PheT	Phenylalanyl-tRNA synthetase beta subunit
ARC1	EMAP domain
GadB	Glutamate decarboxylase and related PLP-dependent proteins
PheA	Prephenate dehydratase
ArgF	Ornithine carbamoyltransferase
RplK	Ribosomal protein L11
RplA	Ribosomal protein L1
AroC	Chorismate synthase
TatD	Mg-dependent DNase
RpoB	DNA-directed RNA polymerase, beta subunit/140 kD subunit
RpoC	DNA-directed RNA polymerase, beta' subunit/160 kD subunit
RplC	Ribosomal protein L3
RplD	Ribosomal protein L4
RplW	Ribosomal protein L23
RplB	Ribosomal protein L2
RplV	Ribosomal protein L22
RpsC	Ribosomal protein S3
RplN	Ribosomal protein L14
RplE	Ribosomal protein L5
LplA	Lipoate-protein ligase A
RpsH	Ribosomal protein S8
RplF	Ribosomal protein L6P/L9E
RpsE	Ribosomal protein S5
RpsM	Ribosomal protein S13
RpsK	Ribosomal protein S11
TruA	Pseudouridylate synthase
RplM	Ribosomal protein L13
RpsI	Ribosomal protein S9
PurA	Adenylosuccinate synthase
Ndk	Nucleoside diphosphate kinase
WbbJ	Acetyltransferase (isoleucine patch superfamily)
SerA	Phosphoglycerate dehydrogenase and related dehydrogenases
GlyA	Glycine/serine hydroxymethyltransferase
IlvE	Branched-chain amino acid aminotransferase/4-amino-4-deoxychorismate lyase
COG0116	Predicted N6-adenine-specific DNA methylase
RpiA	Ribose 5-phosphate isomerase
HisS	Histidyl-tRNA synthetase
Tmk	Thymidylate kinase
Pgk	3-phosphoglycerate kinase
COG0127	Xanthosine triphosphate pyrophosphatase
AroA	5-enolpyruvylshikimate-3-phosphate synthase
TruB	Pseudouridine synthase
Asd	Aspartate-semialdehyde dehydrogenase
PurH	AICAR transformylase/IMP cyclohydrolase PurH (only IMP cyclohydrolase domain in Aful)
IspA	Geranylgeranyl pyrophosphate synthase
MetG	Methionyl-tRNA synthetase
Sun	tRNA and rRNA cytosine-C5-methylases
HyuA	N-methylhydantoinase A/acetone carboxylase, beta subunit
Eno	Enolase
TpiA	Triosephosphate isomerase
PurM	Phosphoribosylaminoimidazole (AIR) synthetase
PurD	Phosphoribosylamine-glycine ligase
PurC	Phosphoribosylaminoimidazolesuccinocarboxamide (SAICAR) synthase
GalK	Galactokinase
GatA	Asp-tRNAAsn/Glu-tRNAGln amidotransferase A subunit and related amidases
BioF	7-keto-8-aminopelargonate synthetase and related enzymes
TyrS	Tyrosyl-tRNA synthetase
UbiX	3-polyprenyl-4-hydroxybenzoate decarboxylase
RnhB	Ribonuclease HII
Pgi	Glucose-6-phosphate isomerase
PyrD	Dihydroorotate dehydrogenase
TrkG	Trk-type K+ transport systems, membrane components
AroE	Shikimate 5-dehydrogenase
NadE	NAD synthase
SerS	Seryl-tRNA synthetase
AspS	Aspartyl-tRNA synthetase
GlnA	Glutamine synthetase
Nth	Predicted EndoIII-related endonuclease
UvrA	Excinuclease ATPase subunit
TrpS	Tryptophanyl-tRNA synthetase
PaaJ	Acetyl-CoA acetyltransferase
RpsO	Ribosomal protein S15P/S13E
RpsS	Ribosomal protein S19
RpsQ	Ribosomal protein S17
GyrB	Type IIA topoisomerase (DNA gyrase/topo II, topoisomerase IV), B subunit
GyrA	Type IIA topoisomerase (DNA gyrase/topo II, topoisomerase IV), A subunit
FolD	5,10-methylene-tetrahydrofolate dehydrogenase/Methenyl tetrahydrofolate cyclohydrolase
Fba	Fructose/tagatose bisphosphate aldolase
MetK	S-adenosylmethionine synthetase
Pth	Peptidyl-tRNA hydrolase
Gmk	Guanylate kinase
NusA	Transcription elongation factor
RibF	FAD synthase
RplP	Ribosomal protein L16/L10E
RplX	Ribosomal protein L24
RpsN	Ribosomal protein S14
RplO	Ribosomal protein L15
SecY	Preprotein translocase subunit SecY
RpoA	DNA-directed RNA polymerase, alpha subunit/40 kD subunit
RplQ	Ribosomal protein L17
PlsC	1-acyl-sn-glycerol-3-phosphate acyltransferase
PfkA	6-phosphofructokinase
FtsZ	Cell division GTPase
ThyA	Thymidylate synthase
NrdF	Ribonucleotide reductase, beta subunit
NrdA	Ribonucleotide reductase, alpha subunit
UvrD	Superfamily I DNA and RNA helicases
RpmA	Ribosomal protein L27
COG0212	5-formyltetrahydrofolate cyclo-ligase
DeoA	Thymidine phosphorylase
CysS	Cysteinyl-tRNA synthetase
PrfA	Protein chain release factor A
COG0217	Uncharacterized conserved protein
COG0218	Predicted GTPase
CspR	Predicted rRNA methylase (SpoU class)
COG0220	Predicted S-adenosylmethionine-dependent methyltransferase
RplL	Ribosomal protein L7/L12
Fmt	Methionyl-tRNA formyltransferase
AtpG	F0F1-type ATP synthase, gamma subunit
MsrA	Peptide methionine sulfoxide reductase
PstS	ABC-type phosphate transport system, periplasmic component
RpmB	Ribosomal protein L28
RpsP	Ribosomal protein S16
COG0229	Conserved domain frequently associated with peptide methionine sulfoxide reductase
RpmH	Ribosomal protein L34
Efp	Translation elongation factor P (EF-P)/translation initiation factor 5A (eIF-5A)
Frr	Ribosome recycling factor
GroS	Co-chaperonin GroES (HSP10)
AraD	Ribulose-5-phosphate 4-epimerase and related epimerases and aldolases
AcpP	Acyl carrier protein
CoaE	Dephospho-CoA kinase
RpsR	Ribosomal protein S18
GpsA	Glycerol-3-phosphate dehydrogenase
Def	N-formylmethionyl-tRNA deformylase
RplJ	Ribosomal protein L10
MtlD	Mannitol-1-phosphate/altronate dehydrogenases
MutS	Mismatch repair ATPase (MutS family)
NusG	Transcription antiterminator
AnsB	L-asparaginase/archaeal Glu-tRNAGln amidotransferase subunit D
DapF	Diaminopimelate epimerase
RpmE	Ribosomal protein L31
RpmC	Ribosomal protein L29
RplR	Ribosomal protein L18
RpmJ	Ribosomal protein L36
Exo	5'-3' exonuclease (including N-terminal domain of PolI)
RplU	Ribosomal protein L21
FolA	Dihydrofolate reductase
ProB	Glutamate 5-kinase
Tsf	Translation elongation factor Ts
DegQ	Trypsin-like serine proteases, typically periplasmic, contain C-terminal PDZ domain
Nei	Formamidopyrimidine-DNA glycosylase
RpmG	Ribosomal protein L33
RpsT	Ribosomal protein S20
SgbH	3-hexulose-6-phosphate synthase and related proteins
Lig	NAD-dependent DNA ligase (contains BRCT domain type II)
DeoC	Deoxyribose-phosphate aldolase
COG0275	Predicted S-adenosylmethionine-dependent methyltransferase involved in cell envelope biogenesis
Pta	Phosphotransacetylase
SfcA	Malic enzyme
ackA	Acetate kinase
Cmk	Cytidylate kinase
PyrF	Orotidine-5'-phosphate decarboxylase
FolC	Folylpolyglutamate synthase
TyrA	Prephenate dehydrogenase
DapB	Dihydrodipicolinate reductase
InfC	Translation initiation factor 3 (IF-3)
RpmI	Ribosomal protein L35
RplT	Ribosomal protein L20
Cdd	Cytidine deaminase
PurN	Folate-dependent phosphoribosylglycinamide formyltransferase PurN
DltE	Short-chain dehydrogenases of various substrate specificities
ThiI	Thiamine biosynthesis ATP pyrophosphatase
FabB	3-oxoacyl-(acyl-carrier-protein) synthase
DnaB	Replicative DNA helicase
COG0313	Predicted methyltransferases
SpoT	Guanosine polyphosphate pyrophosphohydrolases/synthetases
COG0319	Predicted metal-dependent hydrolase
UvrC	Nuclease subunit of the excinuclease complex
MutL	DNA mismatch repair enzyme (predicted ATPase)
MiaA	tRNA delta(2)-isopentenylpyrophosphate transferase
COG0325	Predicted enzyme with a TIM-barrel fold
COG0327	Uncharacterized conserved protein
RnhA	Ribonuclease HI
DapA	Dihydrodipicolinate synthase/N-acetylneuraminate lyase
HflC	Membrane protease subunits, stomatin/prohibitin homologs
FabD	(acyl-carrier-protein) S-malonyltransferase
FabH	3-oxoacyl-[acyl-carrier-protein].
RpmF	Ribosomal protein L32
GdhA	Glutamate dehydrogenase/leucine dehydrogenase
RplS	Ribosomal protein L19
TrmD	tRNA-(guanine-N1)-methyltransferase
AroB	3-dehydroquinate synthetase
BirA	Biotin-(acetyl-CoA carboxylase) ligase
Tgt	Queuine/archaeosine tRNA-ribosyltransferase
COG0344	Predicted membrane protein
ProC	Pyrroline-5-carboxylate reductase
GloA	Lactoylglutathione lyase and related lyases
Ada	Methylated DNA-protein cysteine methyltransferase
ThiD	Hydroxymethylpyrimidine/phosphomethylpyrimidine kinase
RecR	Recombinational DNA repair protein (RecF pathway)
AtpC	F0F1-type ATP synthase, epsilon subunit (mitochondrial delta subunit)
AtpB	F0F1-type ATP synthase, subunit a
GidB	Predicted S-adenosylmethionine-dependent methyltransferase involved in bacterial cell division
DnaG	DNA primase (bacterial type)
RplI	Ribosomal protein L9
RpsF	Ribosomal protein S6
InfA	Translation initiation factor 1 (IF-1)
Gnd	6-phosphogluconate dehydrogenase
NagB	6-phosphogluconolactonase/Glucosamine-6-phosphate isomerase/deaminase
Zwf	Glucose-6-phosphate 1-dehydrogenase
AmyA	Glycosidases
AsnB	Asparagine synthase (glutamine-hydrolyzing)
FeoB	Fe2+ transport system protein B
GldA	Glycerol dehydrogenase and related enzymes
AMS1	Alpha-mannosidase
BtuE	Glutathione peroxidase
DinP	Nucleotidyltransferase/DNA polymerase involved in DNA repair
COG0391	Uncharacterized conserved protein
COG0392	Predicted integral membrane protein
COG0393	Uncharacterized conserved protein
Wzb	Protein-tyrosine-phosphatase
UgpE	ABC-type sugar transport system, permease component
sufC	Cysteine desulfurase activator ATPase
COG0398	Uncharacterized conserved protein
phoE	Broad specificity phosphatase PhoE and related phosphatases
COG0412	Dienelactone hydrolase and related enzymes
PlsX	Fatty acid/phospholipid biosynthesis enzyme
SbcC	ATPase involved in DNA repair
SbcD	DNA repair exonuclease
Maf	Nucleotide-binding protein implicated in inhibition of septum formation
COG0428	Predicted divalent heavy-metal cations transporter
COG0431	Predicted flavoprotein
COG0436	Aspartate/tyrosine/aromatic aminotransferase
RfaG	Glycosyltransferase
AccC	Biotin carboxylase
ThrS	Threonyl-tRNA synthetase
ProS	Prolyl-tRNA synthetase
DnaK	Molecular chaperone
DppD	ABC-type dipeptide/oligopeptide/nickel transport system, ATPase component
GidA	Flavin-dependent tRNA uridine 5-carboxymethylaminomethyl modification enzyme GidA
HcaD	Uncharacterized NAD(FAD)-dependent dehydrogenases
GlmS	Glucosamine 6-phosphate synthetase, contains amidotransferase and phosphosugar isomerase domains
WcaG	Nucleoside-diphosphate-sugar epimerases
Dfp	Phosphopantothenoylcysteine synthetase/decarboxylase
RimI	Acetyltransferases
NrfG	FOG: TPR repeat
CarB	Carbamoylphosphate synthase large subunit (split gene in MJ)
GroL	Chaperonin GroEL (HSP60 family)
PyrE	Orotate phosphoribosyltransferase
PrsA	Phosphoribosylpyrophosphate synthetase
WcaA	Glycosyltransferases involved in cell wall biogenesis
HflB	ATP-dependent Zn proteases
RecA	RecA/RadA recombinase
PykF	Pyruvate kinase
HolB	ATPase involved in DNA replication
Rfe	UDP-N-acetylmuramyl pentapeptide phosphotransferase/UDP-N- acetylglucosamine-1-phosphate transferase
MgtA	Cation transport ATPase
KefB	Kef-type K+ transport systems, membrane components
ProP	Permeases of the major facilitator superfamily
FusA	Translation elongation factors (GTPases)
LepA	Membrane GTPase LepA
TrmU	Predicted tRNA(5-methylaminomethyl-2-thiouridylate) methyltransferase, contains the PP-loop ATPase domain
SuhB	Archaeal fructose-1,6-bisphosphatase and related enzymes of inositol monophosphatase family
DnaJ	DnaJ-class molecular chaperone with C-terminal Zn finger domain
ThdF	Predicted GTPase
Uup	ATPase components of ABC transporters with duplicated ATPase domains
Mrp	ATPases involved in chromosome partitioning
COG0490	Putative regulatory, ligand-binding protein related to C-terminal domains of K+ channels
GloB	Zn-dependent hydrolases, including glyoxylases
TrxB	Thioredoxin reductase
MutT	NTP pyrophosphohydrolases including oxidative damage repair enzymes
LeuS	Leucyl-tRNA synthetase
RecN	ATPase involved in DNA repair
SmtA	SAM-dependent methyltransferases
Apt	Adenine/guanine phosphoribosyltransferases and related PRPP-binding proteins
PyrG	CTP synthase (UTP-ammonia lyase)
CarA	Carbamoylphosphate synthase small subunit
RecD	ATP-dependent exoDNAse (exonuclease V), alpha subunit - helicase superfamily I member
AceF	Pyruvate/2-oxoglutarate dehydrogenase complex, dihydrolipoamide acyltransferase (E2) component, and related enzymes
GcvH	Glycine cleavage system H protein (lipoate-binding)
ycfN	Thiamine kinase and related kinases
AccB	Biotin carboxyl carrier protein
SrmB	Superfamily II DNA and RNA helicases
RecQ	Superfamily II DNA helicase
SPS1	Serine/threonine protein kinase
GuaB	IMP dehydrogenase/GMP reductase
COG0517	FOG: CBS domain
GuaA	GMP synthase - Glutamine amidotransferase domain
GuaA	GMP synthase, PP-ATPase domain/subunit
csdA	Selenocysteine lyase/Cysteine desulfurase
RpsD	Ribosomal protein S4 and related proteins
RbsK	Sugar kinases, ribokinase family
ValS	Valyl-tRNA synthetase
TrxA	Thiol-disulfide isomerase and thioredoxins
LysC	Aspartokinases
PyrH	Uridylate kinase
PotE	Amino acid transporters
InfB	Translation initiation factor 2 (IF-2; GTPase)
QRI7	Metal-dependent proteases with possible chaperone activity
NorM	Na+-driven multidrug efflux pump
Obg	Predicted GTPase
Hit	Diadenosine tetraphosphate (Ap4A) hydrolase and other HIT family hydrolases
RpsA	Ribosomal protein S1
PyrB	Aspartate carbamoyltransferase, catalytic chain
Ffh	Signal recognition particle GTPase
clpA	ATP-binding subunits of Clp protease and DnaK/DnaJ chaperones
UbiB	2-polyprenylphenol hydroxylase and related flavodoxin oxidoreductases
Tig	FKBP-type peptidyl-prolyl cis-trans isomerase (trigger factor)
Gph	Predicted phosphatases
ArcC	Carbamate kinase
TopA	Topoisomerase IA
TopA	Zn-finger domain associated with topoisomerase type I
FtsY	Signal recognition particle GTPase
HepA	Superfamily II DNA/RNA helicases, SNF2 family
GlpK	Glycerol kinase
UvrB	Helicase subunit of the DNA excision repair complex
VacB	Exoribonuclease R
PgsA	Phosphatidylglycerophosphate synthase
Cof	Predicted hydrolases of the HAD superfamily
Adk	Adenylate kinase and related kinases
RluA	Pseudouridylate synthases, 23S RNA-specific
SpoU	rRNA methylases
RpoD	DNA-directed RNA polymerase, sigma subunit (sigma70/sigma32)
TrkA	K+ transport systems, NAD-binding component
Rnc	dsRNA-specific ribonuclease
Udk	Uridine kinase
PstC	ABC-type phosphate transport system, permease component
CdsA	CDP-diglyceride synthetase
GrpE	Molecular chaperone GrpE (heat shock protein)
SalY	ABC-type antimicrobial peptide transport system, permease component
GlpA	Glycerol-3-phosphate dehydrogenase
GlpF	Glycerol uptake facilitator and related permeases (Major Intrinsic Protein Family)
PstA	ABC-type phosphate transport system, permease component
LysR	Transcriptional regulator
UgpQ	Glycerophosphoryl diester phosphodiesterase
DnaE	DNA polymerase III, alpha subunit
GpmA	Phosphoglycerate mutase 1
UspA	Universal stress protein UspA and related nucleotide-binding proteins
CumB	Cytosine/adenosine deaminases
DnaN	DNA polymerase sliding clamp subunit (PCNA homolog)
DnaA	ATPase involved in DNA replication initiation
RnpA	RNase P protein component
COG0595	mRNA degradation ribonucleases J1/J2 (metallo-beta-lactamase superfamily)
MhpC	Predicted hydrolases or acyltransferases (alpha/beta hydrolase superfamily)
LspA	Lipoprotein signal peptidase
CorA	Mg2+ and Co2+ transporters
COG0599	Uncharacterized homolog of gamma-carboxymuconolactone decarboxylase subunit
TauC	ABC-type nitrate/sulfonate/bicarbonate transport system, permease component
DppB	ABC-type dipeptide/oligopeptide/nickel transport systems, permease components
NrdG	Organic radical activating enzymes
Qor	NADPH:quinone reductase and related Zn-dependent oxidoreductases
SodA	Superoxide dismutase
PspE	Rhodanese-related sulfurtransferase
RecJ	Single-stranded DNA-specific exonuclease
FepD	ABC-type Fe3+-siderophore transport system, permease component
PqqL	Predicted Zn-dependent peptidases
FepB	ABC-type Fe3+-hydroxamate transport system, periplasmic component
SppA	Periplasmic serine proteases (ClpP class)
PcnB	tRNA nucleotidyltransferase/poly(A) polymerase
COG0618	Exopolyphosphatase-related proteins
CbiQ	ABC-type cobalt transport system, permease component CbiQ and related transporters
MetE	Methionine synthase II (cobalamin-independent)
COG0622	Predicted phosphoesterase
FabI	Enoyl-[acyl-carrier-protein].
ArgE	Acetylornithine deacetylase/Succinyl-diaminopimelate desuccinylase and related deacylases
MetC	Cystathionine beta-lyases/cystathionine gamma-synthases
COG0627	Predicted esterase
yhhT	Predicted permease, member of the PurR regulon
Ssb	Single-stranded DNA-binding protein
PTC1	Serine/threonine protein phosphatase
RuvA	Holliday junction resolvasome, DNA-binding subunit
Hpt	Hypoxanthine-guanine phosphoribosyltransferase
HemN	Coproporphyrinogen III oxidase and related Fe-S oxidoreductases
AtpE	F0F1-type ATP synthase, subunit c/Archaeal/vacuolar-type H+-ATPase, subunit K
COG0637	Predicted phosphatase/phosphohexomutase
ApaH	Diadenosine tetraphosphatase and related serine/threonine protein phosphatases
ArsR	Predicted transcriptional regulators
BaeS	Signal transduction histidine kinase
NagD	Predicted sugar phosphatases of the HAD superfamily
Nfo	Endonuclease IV
PpiB	Peptidyl-prolyl cis-trans isomerase (rotamase) - cyclophilin family
SecA	Preprotein translocase subunit SecA (ATPase, RNA helicase)
ARA1	Aldo/keto reductases, related to diketogulonate reductase
Aes	Esterase/lipase
SUL1	Sulfate permease and related transporters (MFS superfamily)
AarF	Predicted unusual protein kinase
PaaY	Carbonic anhydrases/acetyltransferases, isoleucine patch superfamily
Crp	cAMP-binding proteins - catabolite gene activator and regulatory subunit of cAMP-dependent protein kinases
DadA	Glycine/D-amino acid oxidases (deaminating)
Tas	Predicted oxidoreductases (related to aryl-alcohol dehydrogenases)
MscS	Small-conductance mechanosensitive channel
CoaD	Phosphopantetheine adenylyltransferase
COG0670	Integral membrane protein, interacts with FtsH
PgpB	Membrane-associated phospholipid phosphatase
MviM	Predicted dehydrogenases and related proteins
PorA	Pyruvate:ferredoxin oxidoreductase and related 2-oxoacid:ferredoxin oxidoreductases, alpha subunit
COG0675	Transposase and inactivated derivatives
LepB	Signal peptidase I
Lgt	Prolipoprotein diacylglyceryltransferase
PotD	Spermidine/putrescine-binding periplasmic protein
Rph	RNase PH
SecE	Preprotein translocase subunit SecE
SmpB	tmRNA-binding protein
Ung	Uracil DNA glycosylase
ThiJ	Putative intracellular protease/amidase
GrxC	Glutaredoxin and related proteins
COG0701	Predicted permeases
AroK	Shikimate kinase
PhoU	Phosphate uptake regulator
COG0705	Membrane associated serine protease
YidC	Preprotein translocase subunit YidC
MurG	UDP-N-acetylglucosamine:LPS N-acetylglucosamine transferase
XthA	Exonuclease III
AroD	3-dehydroquinate dehydratase
AtpF	F0F1-type ATP synthase, subunit b
AtpH	F0F1-type ATP synthase, delta subunit (mitochondrial oligomycin sensitivity protein)
COG0714	MoxR-like ATPases
TauA	ABC-type nitrate/sulfonate/bicarbonate transport systems, periplasmic components
FldA	Flavodoxins
COG0718	Uncharacterized protein conserved in bacteria
SufB	Cysteine desulfurase activator SufB
GatC	Asp-tRNAAsn/Glu-tRNAGln amidotransferase C subunit
CDA1	Predicted xylanase/chitin deacetylase
Fur	Fe2+/Zn2+ uptake regulation proteins
AcpS	Phosphopantetheinyl transferase (holo-ACP synthase)
UshA	5'-nucleotidase/2',3'-cyclic phosphodiesterase and related esterases
ClpP	Protease subunit of ATP-dependent Clp proteases
MltE	Soluble lytic murein transglycosylase and related regulatory proteins (some contain LysM/invasin domains)
COG0742	N6-adenine-specific methylase
MrcB	Membrane carboxypeptidase (penicillin-binding protein)
OmpR	Response regulators consisting of a CheY-like receiver domain and a winged-helix DNA-binding domain
DdpA	ABC-type dipeptide transport system, periplasmic component
PolA	DNA polymerase I - 3'-5' exonuclease and polymerase domains
COG0750	Predicted membrane-associated Zn-dependent proteases 1
GlyS	Glycyl-tRNA synthetase, beta subunit
GlyQ	Glycyl-tRNA synthetase, alpha subunit
Dut	dUTPase
Smf	Predicted Rossmann fold nucleotide-binding protein involved in DNA uptake
COG0759	Uncharacterized conserved protein
SurA	Parvulin-like peptidyl-prolyl isomerase
FabA	3-hydroxymyristoyl/3-hydroxydecanoyl-(acyl carrier protein) dehydratases
HisM	ABC-type amino acid transport system, permease component
MurA	UDP-N-acetylglucosamine enolpyruvyl transferase
FtsI	Cell division protein FtsI/penicillin-binding protein 2
MurE	UDP-N-acetylmuramyl tripeptide synthase
MurF	UDP-N-acetylmuramyl pentapeptide synthase
MurD	UDP-N-acetylmuramoylalanine-D-glutamate ligase
FtsW	Bacterial cell division membrane protein
MurC	UDP-N-acetylmuramate-alanine ligase
Pfs	Nucleoside phosphorylase
HimA	Bacterial nucleoid DNA-binding protein
AccD	Acetyl-CoA carboxylase beta subunit
NfnB	Nitroreductase
COG0779	Uncharacterized protein conserved in bacteria
NusB	Transcription termination factor
COG0782	Uncharacterized conserved protein, YhbC family
Dps	DNA-binding ferritin-like protein (oxidative damage protectant)
Alr	Alanine racemase
SoxR	Predicted transcriptional regulators
Spr	Cell wall-associated hydrolases (invasion-associated proteins)
MurI	Glutamate racemase
COG0799	Uncharacterized homolog of plant Iojap protein
COG0802	Predicted ATPase or kinase
LraI	ABC-type metal ion transport system, periplasmic component/surface adhesin
RimM	RimM protein, required for 16S rRNA processing
QueA	S-adenosylmethionine:tRNA-ribosyltransferase-isomerase (queuine synthetase)
MurB	UDP-N-acetylmuramate dehydrogenase
DeoD	Purine-nucleoside phosphorylase
COG0816	Predicted endonuclease involved in recombination (possible Holliday junction resolvase in Mycoplasmas and B. subtilis)
DgkA	Diacylglycerol kinase
COG0820	Predicted Fe-S-cluster redox enzyme
IscU	NifU homolog involved in Fe-S cluster formation
FcbC	Predicted thioesterase
AccA	Acetyl-CoA carboxylase alpha subunit
COG0826	Collagenase and related proteases
COG0827	Adenine-specific DNA methylase
RpsU	Ribosomal protein S21
HisJ	ABC-type amino acid transport/signal transduction systems, periplasmic component/domain
COG0842	ABC-type multidrug transport system, permease component
SIR2	NAD-dependent protein deacetylases, SIR2 family
DnaQ	DNA polymerase III, epsilon subunit and related 3'-5' exonucleases
ftsA	Cell division ATPase FtsA
RbfA	Ribosome-binding factor A
AmiC	N-acetylmuramoyl-L-alanine amidase
AdeC	Adenine deaminase
COG1011	Predicted hydrolase (HAD superfamily)
PutA	NAD-dependent aldehyde dehydrogenases
PorB	Pyruvate:ferredoxin oxidoreductase and related 2-oxoacid:ferredoxin oxidoreductases, beta subunit
PorG	Pyruvate:ferredoxin oxidoreductase and related 2-oxoacid:ferredoxin oxidoreductases, gamma subunit
DeoB	Phosphopentomutase
EntF	Non-ribosomal peptide synthetase modules and related proteins
FabG	Dehydrogenases with different specificities (related to short-chain alcohol dehydrogenases)
PycA	Pyruvate carboxylase
RnhC	Ribonuclease HIII
CysE	Serine acetyltransferase
COG1051	ADP-ribose pyrophosphatase
LdhA	Lactate dehydrogenase and related dehydrogenases
SdhA	Succinate dehydrogenase/fumarate reductase, flavoprotein subunit
COG1054	Predicted sulfurtransferase
NadD	Nicotinic acid mononucleotide adenylyltransferase
CinA	Predicted nucleotide-utilizing enzyme related to molybdopterin-biosynthesis enzyme MoeA
Tdh	Threonine dehydrogenase and related Zn-dependent dehydrogenases
Sms	Predicted ATP-dependent serine protease
XylB	Sugar (pentulose and hexulose) kinases
AcoA	Pyruvate/2-oxoglutarate dehydrogenase complex, dehydrogenase (E1) component, eukaryotic type, alpha subunit
CoaA	Panthothenate kinase
COG1073	Hydrolases of the alpha/beta superfamily
RecB	ATP-dependent exoDNAse (exonuclease V) beta subunit (contains helicase and exonuclease domains)
COG1078	HD superfamily phosphohydrolases
COG1079	Uncharacterized ABC-type transport system, permease component
PtsA	Phosphoenolpyruvate-protein kinase (PTS system EI component in bacteria)
IolE	Sugar phosphate isomerases/epimerases
COG1086	Predicted nucleoside-diphosphate sugar epimerases
GalE	UDP-glucose 4-epimerase
RfbB	dTDP-D-glucose 4,6-dehydratase
RfbD	dTDP-4-dehydrorhamnose reductase
COG1092	Predicted SAM-dependent methyltransferases
COG1094	Predicted RNA-binding protein (contains KH domains)
VacB	Predicted RNA binding protein (contains ribosomal protein S1 domain)
PhnK	ABC-type uncharacterized transport system, ATPase component
NifS	Cysteine sulfinate desulfinase/cysteine desulfurase and related enzymes
FruK	Fructose-1-phosphate kinase and related fructose-6-phosphate kinase (PfkB)
ZnuB	ABC-type Mn2+/Zn2+ transport systems, permease components
{ManB	Phosphomannomutase
AnsP	Gamma-aminobutyrate permease and related permeases
BrnQ	Branched-chain amino acid permeases
TauB	ABC-type nitrate/sulfonate/bicarbonate transport system, ATPase component
PstB	ABC-type phosphate transport system, ATPase component
FepC	ABC-type cobalamin/Fe3+-siderophores transport systems, ATPase components
ZnuC	ABC-type Mn/Zn transport systems, ATPase component
CbiO	ABC-type cobalt transport system, ATPase component
COG1123	ATPase components of various ABC-type transport systems, contain duplicated ATPase
OpuBA	ABC-type proline/glycine betaine transport systems, ATPase components
GlnQ	ABC-type polar amino acid transport system, ATPase component
MglA	ABC-type sugar transport system, ATPase component
CcmA	ABC-type multidrug transport system, ATPase component
MdlB	ABC-type multidrug transport system, ATPase and permease components
TagH	ABC-type polysaccharide/polyol phosphate transport system, ATPase component
AbcC	ABC-type metal ion transport system, ATPase component
SalX	ABC-type antimicrobial peptide transport system, ATPase component
Fer	Ferredoxin
NapF	Ferredoxin
Dxs	Deoxyxylulose-5-phosphate synthase
NtpA	Archaeal/vacuolar-type H+-ATPase subunit A
NtpB	Archaeal/vacuolar-type H+-ATPase subunit B
Rho	Transcription termination factor
Era	GTPase
COG1160	Predicted GTPases
COG1161	Predicted GTPases
COG1162	Predicted GTPases
COG1164	Oligoendopeptidase F
ARO8	Transcriptional regulators containing a DNA-binding HTH domain and an aminotransferase domain (MocR family) and their eukaryotic orthologs
MalY	Bifunctional PLP-dependent enzyme with beta-cystathionase and maltose regulon repressor activities
DppC	ABC-type dipeptide/oligopeptide/nickel transport systems, permease components
OpuBB	ABC-type proline/glycine betaine transport systems, permease component
UgpA	ABC-type sugar transport systems, permease components
PotB	ABC-type spermidine/putrescine transport system, permease component I
PotC	ABC-type spermidine/putrescine transport system, permease component II
PflA	Pyruvate-formate lyase-activating enzyme
DdlA	D-alanine-D-alanine ligase and related ATP-grasp enzymes
Pnp	Polyribonucleotide nucleotidyltransferase (polynucleotide phosphorylase)
PrfB	Protein chain release factor B
RsuA	16S rRNA uridine-516 pseudouridylate synthase and related pseudouridylate synthases
COG1188	Ribosome-associated heat shock protein implicated in the recycling of the 50S subunit (S4 paralog)
COG1189	Predicted rRNA methylase
LysU	Lysyl-tRNA synthetase (class II)
Soj	ATPases involved in chromosome partitioning
COG1193	Mismatch repair ATPase (MutS family)
MutY	A/G-specific DNA glycosylase
RecF	Recombinational DNA repair ATPase (RecF pathway)
Smc	Chromosome segregation ATPases
Mfd	Transcription-repair coupling factor (superfamily II helicase)
PriA	Primosomal protein N' (replication factor Y) - superfamily II helicase
DinG	Rad3-related DNA helicases
RecG	RecG-like helicase
Gid	NAD(FAD)-utilizing enzyme possibly involved in translation
GlmU	N-acetylglucosamine-1-phosphate uridyltransferase (contains nucleotidyltransferase and I-patch acetyltransferase domains)
RfbA	dTDP-glucose pyrophosphorylase
GalU	UDP-glucose pyrophosphorylase
COG1214	Inactive homolog of metal-dependent proteases, putative molecular chaperone
COG1215	Glycosyltransferases, probably involved in cell wall biogenesis
COG1216	Predicted glycosyltransferases
TypA	Predicted membrane GTPase involved in stress response
ClpX	ATP-dependent protease Clp, ATPase subunit
HslU	ATP-dependent protease HslVU (ClpYQ), ATPase subunit
PspF	Transcriptional regulators containing an AAA-type ATPase domain and a DNA-binding domain
PPX1	Inorganic pyrophosphatase/exopolyphosphatase
CzcD	Co/Zn/Cd efflux system component
ElaC	Metal-dependent hydrolases of the beta-lactamase superfamily III
PhnP	Metal-dependent hydrolases of the beta-lactamase superfamily I
COG1242	Predicted Fe-S oxidoreductase
ArgA	N-acetylglutamate synthase and related acetyltransferases
Lpd	Pyruvate/2-oxoglutarate dehydrogenase complex, dihydrolipoamide dehydrogenase (E3) component, and related enzymes
Ndh	NADH dehydrogenase, FAD-containing subunit
TlyC	Hemolysins and related proteins containing CBS domains
AcyP	Acylphosphatases
HMG1	Hydroxymethylglutaryl-CoA reductase
PtsG	Phosphotransferase system IIC components, glucose/maltose/N-acetylglucosamine-specific
PtsG	Phosphotransferase system IIB components
COG1266	Predicted metal-dependent membrane protease
PgpA	Phosphatidylglycerophosphatase A and related proteins
BioY	Uncharacterized conserved protein
NtpI	Archaeal/vacuolar-type H+-ATPase subunit I
COG1272	Predicted membrane protein, hemolysin III homolog
TehA	Tellurite resistance protein and related permeases
NosY	ABC-type transport system involved in multi-copper enzyme maturation, permease component
CspC	Cold shock proteins
COG1281	Disulfide bond chaperones of the HSP33 family
COG1284	Uncharacterized conserved protein
SapB	Uncharacterized membrane protein
CvpA	Uncharacterized membrane protein, required for colicin V production
COG1288	Predicted membrane protein
COG1289	Predicted membrane protein
COG1293	Predicted RNA-binding protein homologous to eukaryotic snRNP
Rbn	Ribonuclease BN family enzyme
AzlC	Predicted branched-chain amino acid permease (azaleucine resistance)
FruA	Phosphotransferase system, fructose-specific IIC component
COG1302	Uncharacterized protein conserved in bacteria
idi	Isopentenyl diphosphate isomerase (BS_ypgA, MTH48 and related proteins)
DegV	Uncharacterized protein conserved in bacteria
AcrR	Transcriptional regulator
UxuA	D-mannonate dehydratase
SecG	Preprotein translocase subunit SecG
LytR	Transcriptional regulator
TroR	Mn-dependent transcriptional regulator
COG1323	Predicted nucleotidyltransferase
COG1327	Predicted transcriptional regulator, consists of a Zn-ribbon and ATP-cone domains
NrdD	Oxygen-sensitive ribonucleoside-triphosphate reductase
PncA	Amidases related to nicotinamidase
LrgB	Putative effector of murein hydrolase
GlpR	Transcriptional regulators of sugar metabolism
scpA	Rec8/ScpA/Scc1-like protein (kleisin family)
COG1357	Pentapeptide repeats containing protein
RPL8A	Ribosomal protein HS6-type (S12/L30/L7a)
FrvX	Cellulase M and related proteins
MdoB	Phosphoglycerol transferase and related proteins, alkaline phosphatase superfamily
ErfK	Uncharacterized protein conserved in bacteria
COG1380	Putative effector of murein hydrolase LrgA
RecO	Recombinational DNA repair protein (RecF pathway)
COG1385	Uncharacterized protein conserved in bacteria
scpB	Chromosome segregation and condensation protein B
LytE	FOG: LysM repeat
ArsC	Arsenate reductase and related proteins, glutaredoxin family
NtpD	Archaeal/vacuolar-type H+-ATPase subunit D
HipB	Predicted transcriptional regulators
COG1399	Predicted metal-binding, possibly nucleic acid-binding protein
COG1416	Uncharacterized conserved protein
COG1418	Predicted HD superfamily hydrolase
HrcA	Transcriptional regulator of heat shock gene
COG1426	Predicted transcriptional regulator contains Xre-like HTH domain
COG1428	Deoxynucleoside kinases
COG1434	Uncharacterized conserved protein
Tdk	Thymidine kinase
NtpG	Archaeal/vacuolar-type H+-ATPase subunit F
ArgR	Arginine repressor
CelA	Phosphotransferase system cellobiose-specific component IIB
RfaJ	Lipopolysaccharide biosynthesis proteins, LPS:glycosyltransferases
FrwB	Phosphotransferase system fructose-specific component IIB
CelC	Phosphotransferase system cellobiose-specific component IIA
EutG	Alcohol dehydrogenase, class IV
CelB	Phosphotransferase system cellobiose-specific component IIC
PulF	Type II secretory pathway, component PulF
COG1461	Predicted kinase related to dihydroxyacetone kinase
NlpA	ABC-type metal ion transport system, periplasmic component/surface antigen
HolA	DNA polymerase III, delta subunit
AbgB	Metal-dependent amidase/aminoacylase/carboxypeptidase
Spo0J	Stage 0 sporulation protein J (antagonist of Soj) containing ParB-like nuclease domain
COG1476	Predicted transcriptional regulators
ApbE	Membrane-associated lipoprotein involved in thiamine biosynthesis
COG1480	Predicted membrane-associated HD superfamily hydrolase
COG1481	Uncharacterized protein conserved in bacteria
ManA	Phosphomannose isomerase
DnaC	DNA replication protein
CelF	Alpha-galactosidases/6-phospho-beta-glucosidases, family 4 of glycosyl hydrolases
PncB	Nicotinic acid phosphoribosyltransferase
Dtd	D-Tyr-tRNAtyr deacylase
HprK	Serine kinase of the HPr protein, regulates carbohydrate metabolism
Cls	Phosphatidylserine/phosphatidylglycerophosphate/cardiolipin synthases and related enzymes
RpoN	DNA-directed RNA polymerase specialized sigma subunit, sigma54 homolog
COG1511	Predicted membrane protein
COG1512	Beta-propeller domains of methanol dehydrogenase type
NtpC	Archaeal/vacuolar-type H+-ATPase subunit C
COG1534	Predicted RNA-binding protein containing KH domain, possibly ribosomal protein
COG1544	Ribosome-associated protein Y (PSrp-1)
CinA	Uncharacterized protein (competence- and mitomycin-induced)
ATH1	Trehalose and maltose hydrolases (possible phosphorylases)
ComEA	DNA uptake protein and related DNA-binding proteins
COG1559	Aminodeoxychorismate lyase
COG1561	Uncharacterized stress-induced protein
THI80	Thiamine pyrophosphokinase
XseA	Exonuclease VII, large subunit
COG1573	Uracil-DNA glycosylase
MenA	1,4-dihydroxy-2-naphthoate octaprenyltransferase
COG1576	Uncharacterized conserved protein
ERG12	Mevalonate kinase
FtsQ	Cell division septal protein
RpoE	DNA-directed RNA polymerase specialized sigma subunit, sigma24 homolog
LCB5	Sphingosine kinase and enzymes related to eukaryotic diacylglycerol kinase
COG1600	Uncharacterized Fe-S protein
PheA	Chorismate mutase
PurR	Transcriptional regulators
COG1610	Uncharacterized conserved protein
COG1611	Predicted Rossmann fold nucleotide-binding protein
SacC	Beta-fructosidases (levanase/invertase)
COG1624	Uncharacterized conserved protein
COG1636	Uncharacterized protein conserved in bacteria
DctP	TRAP-type C4-dicarboxylate transport system, periplasmic component
COG1647	Esterase/lipase
DsbG	Protein-disulfide isomerase
UgpB	ABC-type sugar transport system, periplasmic component
BirA	Biotin operon repressor
COG1658	Small primase-like proteins (Toprim domain)
COG1660	Predicted P-loop-containing kinase
COG1666	Uncharacterized protein conserved in bacteria
NatB	ABC-type Na+ efflux pump, permease component
RimL	Acetyltransferases, including N-acetylases of ribosomal proteins
COG1671	Uncharacterized protein conserved in bacteria
FtsK	DNA segregation ATPase FtsK/SpoIIIE and related proteins
AmpC	Beta-lactamase class C and other penicillin binding proteins
TagG	ABC-type polysaccharide/polyol phosphate export systems, permease component
COG1683	Uncharacterized conserved protein
DacC	D-alanyl-D-alanine carboxypeptidase
COG1692	Calcineurin-like phosphoesterase
MazG	Predicted pyrophosphatase
COG1695	Predicted transcriptional regulators
DltB	Predicted membrane protein involved in D-alanine export
PhoH	Phosphate starvation-inducible protein PhoH, predicted ATPase
FlgJ	Muramidase (flagellum-specific)
COG1713	Predicted HD superfamily hydrolase involved in NAD metabolism
COG1714	Predicted membrane protein/domain
COG1721	Uncharacterized conserved protein (some members contain a von Willebrand factor type A (vWA) domain)
XseB	Exonuclease VII small subunit
OpuBC	Periplasmic glycine betaine/choline-binding (lipo)protein of an ABC-type transport system (osmoprotectant binding protein)
COG1733	Predicted transcriptional regulators
RpiR	Transcriptional regulators
COG1739	Uncharacterized conserved protein
Med	Uncharacterized ABC-type transport system, periplasmic component/surface lipoprotein
RssA	Predicted esterase of the alpha-beta hydrolase superfamily
NhaC	Na+/H+ antiporter
RpoZ	DNA-directed RNA polymerase, subunit K/omega
SdaA	L-serine deaminase
PtsN	Phosphotransferase system mannitol/fructose-specific IIA domain (Ntr-type)
osmC	Organic hydroperoxide reductase
COG1774	Uncharacterized homolog of PSP1
NrdI	Protein involved in ribonucleotide reduction
MreC	Cell shape-determining protein
RacX	Aspartate racemase
COG1799	Uncharacterized protein conserved in bacteria
COG1801	Uncharacterized conserved protein
GntR	Transcriptional regulators
MgsA	Methylglyoxal synthase
COG1806	Uncharacterized protein conserved in bacteria
ArnT	4-amino-4-deoxy-L-arabinose transferase and related glycosyltransferases of PMT family
COG1813	Predicted transcription factor, homolog of eukaryotic MBF1
NagA	N-acetylglucosamine-6-phosphate deacetylase
COG1823	Predicted Na+/dicarboxylate symporter
RplY	Ribosomal protein L25 (general stress protein Ctc)
COG1827	Predicted small molecule binding protein (contains 3H domain)
PurS	Phosphoribosylformylglycinamidine (FGAM) synthase, PurS component
COG1832	Predicted CoA-binding protein
COG1835	Predicted acyltransferases
COG1837	Predicted RNA-binding protein (contains KH domain)
RpmD	Ribosomal protein L30/L7E
MarR	Transcriptional regulators
Jag	Predicted RNA-binding protein
COG1853	Conserved protein/domain typically associated with flavoprotein oxygenases, DIM6/NTAB family
LuxS	LuxS protein involved in autoinducer AI2 synthesis
YajC	Preprotein translocase subunit YajC
PckA	Phosphoenolpyruvate carboxykinase (ATP)
RbsD	ABC-type ribose transport system, auxiliary component
VanY	D-alanyl-D-alanine carboxypeptidase
PflD	Pyruvate-formate lyase
ApbA	Ketopantoate reductase
COG1896	Predicted hydrolases of HD superfamily
RfbC	dTDP-4-dehydrorhamnose 3,5-epimerase and related enzymes
NemA	NADH:flavin oxidoreductases, Old Yellow Enzyme family
UxaC	Glucuronate isomerase
MntH	Mn2+ and Fe2+ transporters of the NRAMP family
COG1917	Uncharacterized conserved protein, contains double-stranded beta-helix domain
FeoA	Fe2+ transport system protein A
FruB	Phosphotransferase system, HPr-related proteins
COG1929	Glycerate kinase
COG1937	Uncharacterized protein conserved in bacteria
COG1939	Ribonuclease III family protein
NagC	Transcriptional regulator/sugar kinase
COG1942	Uncharacterized protein, 4-oxalocrotonate tautomerase homolog
IspE	4-diphosphocytidyl-2C-methyl-D-erythritol 2-phosphate synthase
COG1950	Predicted membrane protein
COG1956	GAF domain-containing protein
URH1	Inosine-uridine nucleoside N-ribohydrolase
PinR	Site-specific recombinases, DNA invertase Pin homologs
BacA	Undecaprenyl pyrophosphate phosphatase
MscL	Large-conductance mechanosensitive channel
NupC	Nucleoside permease
LexA	SOS-response transcriptional repressors (RecA-mediated autopeptidases)
PspC	Putative stress-responsive transcriptional regulator
PulO	Type II secretory pathway, prepilin signal peptidase PulO and related peptidases
COG2001	Uncharacterized protein conserved in bacteria
RadC	DNA repair proteins
AbcD	ABC-type metal ion transport system, permease component
GalM	Galactose mutarotase and related enzymes
MaoC	Acyl dehydratase
COG2035	Predicted membrane protein
Pcp	Pyrrolidone-carboxylate peptidase (N-terminal pyroglutamyl peptidase)
PyrR	Pyrimidine operon attenuation protein/uracil phosphoribosyltransferase
GlsA	Glutaminase
COG2070	Dioxygenases related to 2-nitropropane dioxygenase
COG2071	Predicted glutamine amidotransferases
COG2081	Predicted flavoproteins
MmsB	3-hydroxyisobutyrate dehydrogenase and related beta-hydroxyacid dehydrogenases
Mpg	3-methyladenine DNA glycosylase
COG2103	Predicted sugar phosphate isomerase
ProX	ABC-type proline/glycine betaine transport systems, periplasmic components
FocA	Formate/nitrite family of transporters
CypX	Cytochrome P450
ComEB	Deoxycytidylate deaminase
COG2135	Uncharacterized conserved protein
OraA	Uncharacterized protein conserved in bacteria
WcaJ	Sugar transferases involved in lipopolysaccharide synthesis
PaaD	Predicted metal-sulfur cluster biosynthetic enzyme
ElaA	Predicted acyltransferase
COG2155	Uncharacterized conserved protein
AraA	L-arabinose isomerase
DapD	Tetrahydrodipicolinate N-succinyltransferase
PolC	DNA polymerase III, alpha subunit (gram-positive type)
FtsX	Cell division protein
COG2179	Predicted hydrolase of the HAD superfamily
MalE	Maltose-binding periplasmic proteins/domains
Tex	Transcriptional accessory protein
FadR	Transcriptional regulators
PhnF	Transcriptional regulators
NagE	Phosphotransferase system IIA components
PepD	Di- and tripeptidases
CitB	Response regulator containing a CheY-like receiver domain and an HTH DNA-binding domain
AraC	AraC-type DNA-binding domain-containing proteins
MelB	Na+/melibiose symporter and related transporters
MtlA	Phosphotransferase system, mannitol-specific IIBC component
ZntA	Cation transport ATPase
COG2220	Predicted Zn-dependent hydrolases of the beta-lactamase fold
AgaS	Predicted phosphosugar isomerases
UbiE	Methylase involved in ubiquinone/menaquinone biosynthesis
UbiG	2-polyprenyl-3-methyl-5-hydroxy-6-metoxy-1,4-benzoquinol methylase
Cfa	Cyclopropane fatty acid synthase and related methyltransferases
UraA	Xanthine/uracil permeases
ArcA	Arginine deiminase
MgtE	Mg/Co/Ni transporter MgtE (contains CBS domain)
RfbX	Membrane protein involved in the export of O-antigen and teichoic acid
COG2246	Predicted membrane protein
MdaB	Putative NADPH-quinone reductase (modulator of drug activity B)
COG2252	Xanthine/uracil/vitamin C permease
RuvB	Holliday junction resolvasome, helicase subunit
MGS1	ATPase related to the helicase subunit of the Holliday junction resolvase
COG2261	Predicted membrane protein
HflX	GTPases
PrmA	Ribosomal protein L11 methylase
TrmA	SAM-dependent methyltransferases related to tRNA (uracil-5-)-methyltransferase
PldB	Lysophospholipase
COG2268	Uncharacterized protein conserved in bacteria
COG2302	Uncharacterized conserved protein, contains S4-like domain
AmpS	Leucyl aminopeptidase (aminopeptidase T)
COG2317	Zn-dependent carboxypeptidase
COG2323	Predicted membrane protein
MazE	Growth regulator
MazF	Growth inhibitor
COG2344	AT-rich DNA-binding protein
COG2357	PpGpp synthetase catalytic domain
DAK1	Dihydroxyacetone kinase
COG2384	Predicted SAM-dependent methyltransferase
COG2388	Predicted acetyltransferase
DeoR	Transcriptional regulator, contains sigma factor-related N-terminal domain
COG2501	S4-like RNA binding protein
COG2508	Regulator of polyketide synthase expression
COG2514	Predicted ring-cleavage extradiol dioxygenase
GCD14	tRNA(1-methyladenosine) methyltransferase and related methyltransferases
EbsC	Uncharacterized conserved protein
CopZ	Copper chaperone
COG2706	3-carboxymuconate cyclase
COG2707	Predicted membrane protein
UxaA	Altronate dehydratase
BglB	Beta-glucosidase/6-phospho-beta-glucosidase/beta-galactosidase
COG2738	Predicted Zn-dependent protease
COG2739	Uncharacterized protein conserved in bacteria
COG2740	Predicted nucleic-acid-binding protein implicated in transcription termination
TesA	Lysophospholipase L1 and related esterases
MIS1	Formyltetrahydrofolate synthetase
FrnE	Predicted dithiol-disulfide isomerase involved in polyketide biosynthesis
PhnB	Uncharacterized protein conserved in bacteria
Tra5	Transposase and inactivated derivatives
PulE	Type II secretory pathway, ATPase PulE/Tfp pilus assembly pathway, ATPase PilB
DnaX	DNA polymerase III, gamma/tau subunits
RsmC	16S RNA G1207 methylase RsmC
AraJ	Arabinose efflux permease
COG2815	Uncharacterized protein conserved in bacteria
Tag	3-methyladenine DNA glycosylase
PhnA	Uncharacterized Zn-ribbon-containing protein involved in phosphonate metabolism
COG2827	Predicted endonuclease containing a URI domain
COG2855	Predicted membrane protein
COG2868	Predicted ribosomal protein
AroA	3-deoxy-D-arabino-heptulosonate 7-phosphate (DAHP) synthase
FtsE	Predicted ATPase involved in cell division
HemK	Methylase of polypeptide chain release factors
MreD	Cell shape-determining protein
ManX	Phosphotransferase system, mannose/fructose-specific component IIA
COG2898	Uncharacterized conserved protein
COG2910	Putative NADH-flavin reductase
GshA	Gamma-glutamylcysteine synthetase
COG2919	Septum formation initiator
COG2963	Transposase and inactivated derivatives
COG2966	Uncharacterized conserved protein
COG2972	Predicted signal transduction protein with a C-terminal ATPase domain
COG2984	ABC-type uncharacterized transport system, periplasmic component
COG2996	Predicted RNA-bindining protein (contains S1 and HTH domains)
COG3001	Uncharacterized protein conserved in bacteria
NanE	Putative N-acetylmannosamine-6-phosphate epimerase
SgaT	Uncharacterized protein conserved in bacteria
COG3049	Penicillin V acylase and related amidases
TolA	Membrane protein involved in colicin uptake
DctM	TRAP-type C4-dicarboxylate transport system, small permease component
SprT	Zn-dependent metalloprotease, SprT family
PTR2	Dipeptide/tripeptide permease
COG3118	Thioredoxin domain-containing protein
CutC	Uncharacterized protein involved in copper resistance
Kup	K+ transporter
FimV	Tfp pilus assembly protein FimV
COG3189	Uncharacterized conserved protein
PnuC	Nicotinamide mononucleotide transporter
COG3212	Predicted membrane protein
COG3237	Uncharacterized protein conserved in bacteria
HdeD	Uncharacterized conserved protein
GlxB	Uncharacterized protein, possibly involved in glyoxylate utilization
COG3270	Uncharacterized conserved protein
LytT	Response regulator of the LytR/AlgR family
CitA	Signal transduction histidine kinase regulating citrate/malate metabolism
COG3304	Predicted membrane protein
RfaL	Lipid A core - O-antigen ligase and related enzymes
COG3326	Predicted membrane protein
COG3328	Transposase and inactivated derivatives
PrfA	Penicillin-binding protein-related factor A, putative recombinase
Cah	Carbonic anhydrase
RpoE	DNA-directed RNA polymerase, delta subunit
GalA	Alpha-galactosidase
COG3382	Solo B3/4 domain (OB-fold DNA/RNA-binding) of Phe-aaRS-beta
MVD1	Mevalonate pyrophosphate decarboxylase
COG3412	Uncharacterized protein conserved in bacteria
SgaB	Phosphotransferase system, galactitol-specific IIB component
PksG	3-hydroxy-3-methylglutaryl CoA synthase
COG3428	Predicted membrane protein
COG3442	Predicted glutamine amidotransferase
COG3443	Predicted periplasmic or secreted protein
COG3444	Phosphotransferase system, mannose/fructose/N-acetylgalactosamine-specific component IIB
COG3448	CBS-domain-containing membrane protein
COG3476	Tryptophan-rich sensory protein (mitochondrial benzodiazepine receptor homolog)
COG3479	Phenolic acid decarboxylase
SdrC	Predicted secreted protein containing a PDZ domain
COG3481	Predicted HD-superfamily hydrolase
CitS	Na+/citrate symporter
AlsD	Alpha-acetolactate decarboxylase
COG3537	Putative alpha-1,2-mannosidase
COG3538	Uncharacterized conserved protein
COG3548	Predicted integral membrane protein
COG3557	Uncharacterized domain/protein associated with RNAses G and E
TnrB3	Putative exporter of polyketide antibiotics
FMR2	Predicted oxidoreductase related to nitroreductase
ElsH	Metal-dependent hydrolase
PepC	Aminopeptidase C
COG3589	Uncharacterized conserved protein
PepO	Predicted metalloendopeptidase
COG3595	Uncharacterized conserved protein
DivIVA	Cell division initiation protein
COG3601	Predicted membrane protein
COG3607	Predicted lactoylglutathione lyase
COG3610	Uncharacterized conserved protein
DnaB	Replication initiation/membrane attachment protein
COG3613	Nucleoside 2-deoxyribosyltransferase
COG3619	Predicted membrane protein
COG3620	Predicted transcriptional regulator with C-terminal CBS domains
SstT	Na+/serine symporter
AhpF	Alkyl hydroperoxide reductase, large subunit
Doc	Prophage maintenance system killer protein
COG3655	Predicted transcriptional regulator
COG3679	Regulatory protein involved in competence development and sporulation
COG3682	Predicted transcriptional regulator
COG3688	Predicted RNA-binding protein containing a PIN domain
COG3689	Predicted membrane protein
BglG	Transcriptional antiterminator
ManY	Phosphotransferase system, mannose/fructose/N-acetylgalactosamine-specific component IIC
ManZ	Phosphotransferase system, mannose/fructose/N-acetylgalactosamine-specific component IID
SrlB	Phosphotransferase system sorbitol-specific component IIA
COG3759	Predicted membrane protein
COG3760	Uncharacterized conserved protein
COG3763	Uncharacterized protein conserved in bacteria
SrtA	Sortase (surface protein transpeptidase)
COG3817	Predicted membrane protein
COG3819	Predicted membrane protein
MalG	ABC-type maltose transport systems, permease component
MalK	ABC-type sugar transport systems, ATPase components
PotA	ABC-type spermidine/putrescine transport systems, ATPase components
COG3845	ABC-type uncharacterized transport systems, ATPase components
COG3848	Phosphohistidine swiveling domain
TelA	Uncharacterized protein involved in tellurite resistance
Fbp	Uncharacterized protein conserved in bacteria
AddB	ATP-dependent nuclease, subunit B
COG3859	Predicted membrane protein
COG3860	Uncharacterized protein conserved in bacteria
COG3865	Uncharacterized protein conserved in bacteria
COG3870	Uncharacterized protein conserved in bacteria
COG3880	Modulator of heat shock repressor CtsR, McsA
COG3883	Uncharacterized protein conserved in bacteria
FatA	Acyl-ACP thioesterase
COG3887	Predicted signaling protein consisting of a modified GGDEF domain and a DHH domain
COG3906	Uncharacterized protein conserved in bacteria
COG3919	Predicted ATP-grasp enzyme
COG3933	Transcriptional antiterminator
DnaD	Putative primosome component and related proteins
COG3940	Predicted beta-xylosidase
COG3944	Capsular polysaccharide biosynthesis protein
COG3957	Phosphoketolase
DltD	Protein involved in D-alanine esterification of lipoteichoic acid and wall teichoic acid (D-alanine transfer protein)
COG3973	Superfamily I DNA and RNA helicases
COG3981	Predicted acetyltransferase
PrfC	Peptide chain release factor RF-3
COG4109	Predicted transcriptional regulator containing CBS domains
COG4116	Uncharacterized protein conserved in bacteria
COG4120	ABC-type uncharacterized transport system, permease component
COG4122	Predicted O-methyltransferase
COG4123	Predicted O-methyltransferase
COG4129	Predicted membrane protein
COG4152	ABC-type uncharacterized transport system, ATPase component
OppA	ABC-type oligopeptide transport system, periplasmic component
ProV	ABC-type proline/glycine betaine transport system, ATPase component
ProW	ABC-type proline/glycine betaine transport system, permease component
COG4186	Predicted phosphoesterase or phosphohydrolase
COG4189	Predicted transcriptional regulator
COG4199	Uncharacterized protein conserved in bacteria
LplB	ABC-type polysaccharide transport system, permease component
XylF	ABC-type xylose transport system, periplasmic component
COG4224	Uncharacterized protein conserved in bacteria
COG4225	Predicted unsaturated glucuronyl hydrolase involved in regulation of bacterial surface properties, and related proteins
COG4260	Membrane protease subunit, stomatin/prohibitin family
COG4392	Predicted membrane protein
COG4405	Uncharacterized protein conserved in bacteria
COG4443	Uncharacterized protein conserved in bacteria
CtsR	Transcriptional repressor of class III stress genes
CodY	Pleiotropic transcriptional repressor
Veg	Uncharacterized protein conserved in bacteria
COG4467	Regulator of replication initiation timing
GalT	Galactose-1-phosphate uridyltransferase
CoiA	Competence protein CoiA-like family, contains a predicted nuclease domain
COG4470	Uncharacterized protein conserved in bacteria
COG4471	Uncharacterized protein conserved in bacteria
COG4472	Uncharacterized protein conserved in bacteria
EcsB	Predicted ABC-type exoprotein transport system, permease component
COG4474	Uncharacterized protein conserved in bacteria
COG4475	Uncharacterized protein conserved in bacteria
COG4476	Uncharacterized protein conserved in bacteria
EzrA	Negative regulator of septation ring formation
COG4478	Predicted membrane protein
COG4479	Uncharacterized protein conserved in bacteria
COG4481	Uncharacterized protein conserved in bacteria
COG4483	Uncharacterized protein conserved in bacteria
COG4485	Predicted membrane protein
COG4506	Uncharacterized protein conserved in bacteria
AgrB	Membrane protein putatively involved in post-translational modification of the autoinducing quorum-sensing peptide
ComGC	Competence protein ComGC
NorD	Nitric oxide reductase activation protein
COG4550	Predicted membrane protein
Eis	Predicted acetyltransferase involved in intracellular survival and related acetyltransferases
CitB	Response regulator of citrate/malate metabolism
COG4585	Signal transduction histidine kinase
LolE	ABC-type transport system, involved in lipoprotein release, permease component
COG4603	ABC-type uncharacterized transport system, permease component
CeuD	ABC-type enterochelin transport system, ATPase component
CeuC	ABC-type enterochelin transport system, permease component
CeuB	ABC-type enterochelin transport system, permease component
CeuA	ABC-type enterochelin transport system, periplasmic component
COG4639	Predicted kinase
COG4652	Uncharacterized protein conserved in bacteria
MtlA	Mannitol/fructose-specific phosphotransferase system, IIA domain
PemB	Pectin methylesterase
COG4684	Predicted membrane protein
COG4687	Uncharacterized protein conserved in bacteria
COG4696	Uncharacterized protein conserved in bacteria
COG4698	Uncharacterized protein conserved in bacteria
COG4699	Uncharacterized protein conserved in bacteria
COG4703	Uncharacterized protein conserved in bacteria
COG4708	Predicted membrane protein
COG4709	Predicted membrane protein
COG4715	Uncharacterized conserved protein
COG4716	Myosin-crossreactive antigen
COG4717	Uncharacterized conserved protein
COG4720	Predicted membrane protein
COG4732	Predicted membrane protein
COG4753	Response regulator containing CheY-like receiver domain and AraC-type DNA-binding domain
COG4758	Predicted membrane protein
VanZ	Glycopeptide antibiotics resistance protein
COG4768	Uncharacterized protein containing a divergent version of the methyl-accepting chemotaxis-like domain
COG4769	Predicted membrane protein
COG4781	Membrane domain of membrane-anchored glycerophosphoryl diester phosphodiesterase
COG4783	Putative Zn-dependent protease, contains TPR repeats
COG4814	Uncharacterized protein with an alpha/beta hydrolase fold
COG4821	Uncharacterized protein containing SIS (Sugar ISomerase) phosphosugar binding domain
COG4828	Predicted membrane protein
COG4835	Uncharacterized protein conserved in bacteria
COG4836	Predicted membrane protein
COG4838	Uncharacterized protein conserved in bacteria
FtsL	Protein required for the initiation of cell division
COG4841	Uncharacterized protein conserved in bacteria
COG4843	Uncharacterized protein conserved in bacteria
COG4853	Uncharacterized protein conserved in bacteria
COG4856	Uncharacterized protein conserved in bacteria
COG4858	Uncharacterized membrane-bound protein conserved in bacteria
MecA	Negative regulator of genetic competence, sporulation and motility
COG4863	Uncharacterized protein conserved in bacteria
COG4868	Uncharacterized protein conserved in bacteria
COG4876	Uncharacterized protein conserved in bacteria
COG4894	Uncharacterized conserved protein
COG4898	Uncharacterized protein conserved in bacteria
XpaC	5-bromo-4-chloroindolyl phosphate hydrolysis protein
COG4918	Uncharacterized protein conserved in bacteria
COG4939	Major membrane immunogen, membrane-anchored lipoprotein
ComGF	Competence protein ComGF
COG4942	Membrane-bound metallopeptidase
COG4955	Uncharacterized protein conserved in bacteria
COG4956	Integral membrane protein (PIN domain superfamily)
XerD	Site-specific recombinase XerD
GlcU	Putative glucose uptake permease
GvpP	Gas vesicle protein
COG4989	Predicted oxidoreductase
COG4990	Uncharacterized protein conserved in bacteria
VicK	Signal transduction histidine kinase
MDN1	AAA ATPase containing von Willebrand factor type A (vWA) domain
COG5294	Uncharacterized protein conserved in bacteria
COG5341	Uncharacterized protein conserved in bacteria
COG5353	Uncharacterized protein conserved in bacteria
HslV	ATP-dependent protease HslVU (ClpYQ), peptidase subunit
COG5416	Uncharacterized integral membrane protein
PGU1	Endopygalactorunase
COG5438	Predicted multitransmembrane protein
COG5503	Uncharacterized conserved small protein
COG5506	Uncharacterized conserved protein
COG5521	Predicted integral membrane protein
COG5523	Predicted integral membrane protein
COG5547	Small integral membrane protein
COG5578	Predicted integral membrane protein
COG5582	Uncharacterized conserved protein
COG5584	Predicted small secreted protein
COG5632	N-acetylmuramoyl-L-alanine amidase
COG5646	Uncharacterized conserved protein
COG5652	Predicted integral membrane protein
