# Supplementary material for: Comprehensive genomic analysis of hypocholesterolemic probiotic Enterococcus faecium LR13 reveals unique proteins involved in cholesterol-assimilation
Source: Front Nutr. 2023 Apr 4;10:1082566. doi: 10.3389/fnut.2023.1082566 (PMC10110904; doi:10.3389/fnut.2023.1082566)
Supplement: Supplementary File 4 — Detailed information of the unique genes in the studied genomes. [file Data_Sheet_4.xlsx]

## Sheet: accessory
gene name	Description
Rpe	Pentose-5-phosphate-3-epimerase
COG0075	Serine-pyruvate aminotransferase/archaeal aspartate aminotransferase
GadB	Glutamate decarboxylase and related PLP-dependent proteins
WbbJ	Acetyltransferase (isoleucine patch superfamily)
MipB	Transaldolase
UvrA	Excinuclease ATPase subunit
GyrB	Type IIA topoisomerase (DNA gyrase/topo II, topoisomerase IV), B subunit
RpsN	Ribosomal protein S14
ThyA	Thymidylate synthase
NrdF	Ribonucleotide reductase, beta subunit
NrdA	Ribonucleotide reductase, alpha subunit
MsrA	Peptide methionine sulfoxide reductase
AraD	Ribulose-5-phosphate 4-epimerase and related epimerases and aldolases
Cdd	Cytidine deaminase
DnaB	Replicative DNA helicase
FabD	(acyl-carrier-protein) S-malonyltransferase
GloA	Lactoylglutathione lyase and related lyases
DnaG	DNA primase (bacterial type)
Acs	Acyl-coenzyme A synthetases/AMP-(fatty) acid ligases
AmyA	Glycosidases
GldA	Glycerol dehydrogenase and related enzymes
WecB	UDP-N-acetylglucosamine 2-epimerase
AMS1	Alpha-mannosidase
COG0384	Predicted epimerase, PhzC/PhzF homolog
DinP	Nucleotidyltransferase/DNA polymerase involved in DNA repair
COG0390	ABC-type uncharacterized transport system, permease component
Wzb	Protein-tyrosine-phosphatase
UgpE	ABC-type sugar transport system, permease component
COG0400	Predicted esterase
PolB	DNA polymerase elongation subunit (family B)
SbcC	ATPase involved in DNA repair
HcaD	Uncharacterized NAD(FAD)-dependent dehydrogenases
AhpC	Peroxiredoxin
WcaG	Nucleoside-diphosphate-sugar epimerases
RimI	Acetyltransferases
WcaA	Glycosyltransferases involved in cell wall biogenesis
MgtA	Cation transport ATPase
DnaJ	DnaJ-class molecular chaperone with C-terminal Zn finger domain
Uup	ATPase components of ABC transporters with duplicated ATPase domains
Mrp	ATPases involved in chromosome partitioning
RbsK	Sugar kinases, ribokinase family
Hit	Diadenosine tetraphosphate (Ap4A) hydrolase and other HIT family hydrolases
TopA	Topoisomerase IA
Cof	Predicted hydrolases of the HAD superfamily
SalY	ABC-type antimicrobial peptide transport system, permease component
XerC	Integrase
LysR	Transcriptional regulator
UgpQ	Glycerophosphoryl diester phosphodiesterase
UspA	Universal stress protein UspA and related nucleotide-binding proteins
MhpC	Predicted hydrolases or acyltransferases (alpha/beta hydrolase superfamily)
DppB	ABC-type dipeptide/oligopeptide/nickel transport systems, permease components
COG0610	Type I site-specific restriction-modification system, R (restriction) subunit and related helicases
TagD	Cytidylyltransferase
CbiQ	ABC-type cobalt transport system, permease component CbiQ and related transporters
MetE	Methionine synthase II (cobalamin-independent)
COG0627	Predicted esterase
Ssb	Single-stranded DNA-binding protein
COG0637	Predicted phosphatase/phosphohexomutase
ArsR	Predicted transcriptional regulators
AslB	Arylsulfatase regulator (Fe-S oxidoreductase)
BaeS	Signal transduction histidine kinase
COG0645	Predicted kinase
LprI	Uncharacterized protein conserved in bacteria, putative lipoprotein
WrbA	Multimeric flavodoxin WrbA
ComEC	Predicted membrane metal-binding protein
{ManC	Mannose-6-phosphate isomerase
Crp	cAMP-binding proteins - catabolite gene activator and regulatory subunit of cAMP-dependent protein kinases
PgpB	Membrane-associated phospholipid phosphatase
MviM	Predicted dehydrogenases and related proteins
COG0675	Transposase and inactivated derivatives
COG0679	Predicted permeases
ThiJ	Putative intracellular protease/amidase
GrxC	Glutaredoxin and related proteins
COG0702	Predicted nucleoside-diphosphate-sugar epimerases
XthA	Exonuclease III
COG0730	Predicted permeases
HsdS	Restriction endonuclease S subunits
FucP	Fucose permease
NlpD	Membrane proteins related to metalloendopeptidases
ClpP	Protease subunit of ATP-dependent Clp proteases
OmpR	Response regulators consisting of a CheY-like receiver domain and a winged-helix DNA-binding domain
COG0762	Predicted integral membrane protein
HisM	ABC-type amino acid transport system, permease component
FtsI	Cell division protein FtsI/penicillin-binding protein 2
FtsW	Bacterial cell division membrane protein
AccD	Acetyl-CoA carboxylase beta subunit
Dps	DNA-binding ferritin-like protein (oxidative damage protectant)
SoxR	Predicted transcriptional regulators
Spr	Cell wall-associated hydrolases (invasion-associated proteins)
Eda	2-keto-3-deoxy-6-phosphogluconate aldolase
COG0842	ABC-type multidrug transport system, permease component
AcrA	Membrane-fusion protein
AmiC	N-acetylmuramoyl-L-alanine amidase
Ugd	Predicted UDP-glucose 6-dehydrogenase
Gnd	Predicted 6-phosphogluconate dehydrogenase
FabG	Dehydrogenases with different specificities (related to short-chain alcohol dehydrogenases)
ComFC	Predicted amidophosphoribosyltransferases
COG1051	ADP-ribose pyrophosphatase
LdhA	Lactate dehydrogenase and related dehydrogenases
SSL2	DNA or RNA helicases of superfamily II
AdhC	Zn-dependent alcohol dehydrogenases, class III
Tdh	Threonine dehydrogenase and related Zn-dependent dehydrogenases
XylB	Sugar (pentulose and hexulose) kinases
COG1073	Hydrolases of the alpha/beta superfamily
IolE	Sugar phosphate isomerases/epimerases
COG1086	Predicted nucleoside-diphosphate sugar epimerases
FruK	Fructose-1-phosphate kinase and related fructose-6-phosphate kinase (PfkB)
AnsP	Gamma-aminobutyrate permease and related permeases
CbiO	ABC-type cobalt transport system, ATPase component
COG1123	ATPase components of various ABC-type transport systems, contain duplicated ATPase
CcmA	ABC-type multidrug transport system, ATPase component
MdlB	ABC-type multidrug transport system, ATPase and permease components
SalX	ABC-type antimicrobial peptide transport system, ATPase component
ARO8	Transcriptional regulators containing a DNA-binding HTH domain and an aminotransferase domain (MocR family) and their eukaryotic orthologs
MalY	Bifunctional PLP-dependent enzyme with beta-cystathionase and maltose regulon repressor activities
DppC	ABC-type dipeptide/oligopeptide/nickel transport systems, permease components
UgpA	ABC-type sugar transport systems, permease components
AcpD	Acyl carrier protein phosphodiesterase
Soj	ATPases involved in chromosome partitioning
Smc	Chromosome segregation ATPases
IspD	4-diphosphocytidyl-2-methyl-D-erithritol synthase
COG1215	Glycosyltransferases, probably involved in cell wall biogenesis
COG1216	Predicted glycosyltransferases
PspF	Transcriptional regulators containing an AAA-type ATPase domain and a DNA-binding domain
ChlD	Mg-chelatase subunit ChlD
COG1247	Sortase and related acyltransferases
PtsG	Phosphotransferase system IIC components, glucose/maltose/N-acetylglucosamine-specific
PtsG	Phosphotransferase system IIB components
COG1266	Predicted metal-dependent membrane protease
NosY	ABC-type transport system involved in multi-copper enzyme maturation, permease component
COG1287	Uncharacterized membrane protein, required for N-linked glycosylation
COG1289	Predicted membrane protein
AzlC	Predicted branched-chain amino acid permease (azaleucine resistance)
FruA	Phosphotransferase system, fructose-specific IIC component
idi	Isopentenyl diphosphate isomerase (BS_ypgA, MTH48 and related proteins)
COG1305	Transglutaminase-like enzymes, putative cysteine proteases
AcrR	Transcriptional regulator
LytR	Transcriptional regulator
PncA	Amidases related to nicotinamidase
GlpR	Transcriptional regulators of sugar metabolism
COG1357	Pentapeptide repeats containing protein
COG1359	Uncharacterized conserved protein
HIS2	Histidinol phosphatase and related hydrolases of the PHP family
ArsC	Arsenate reductase and related proteins, glutaredoxin family
HipB	Predicted transcriptional regulators
McrA	Restriction endonuclease
IclR	Transcriptional regulator
CelA	Phosphotransferase system cellobiose-specific component IIB
FrwB	Phosphotransferase system fructose-specific component IIB
CelC	Phosphotransferase system cellobiose-specific component IIA
EutG	Alcohol dehydrogenase, class IV
CelB	Phosphotransferase system cellobiose-specific component IIC
BglX	Beta-glucosidase-related glycosidases
Spo0J	Stage 0 sporulation protein J (antagonist of Soj) containing ParB-like nuclease domain
COG1476	Predicted transcriptional regulators
COG1480	Predicted membrane-associated HD superfamily hydrolase
ManA	Phosphomannose isomerase
SfsA	DNA-binding protein, stimulates sugar fermentation
Cls	Phosphatidylserine/phosphatidylglycerophosphate/cardiolipin synthases and related enzymes
COG1511	Predicted membrane protein
Lrp	Transcriptional regulators
ATH1	Trehalose and maltose hydrolases (possible phosphorylases)
DctQ	TRAP-type C4-dicarboxylate transport system, large permease component
RpoE	DNA-directed RNA polymerase specialized sigma subunit, sigma24 homolog
PurR	Transcriptional regulators
LdcA	Uncharacterized proteins, homologs of microcin C7 resistance protein MccF
SacC	Beta-fructosidases (levanase/invertase)
UgpB	ABC-type sugar transport system, periplasmic component
NatB	ABC-type Na+ efflux pump, permease component
RimL	Acetyltransferases, including N-acetylases of ribosomal proteins
FtsK	DNA segregation ATPase FtsK/SpoIIIE and related proteins
MazG	Predicted pyrophosphatase
COG1695	Predicted transcriptional regulators
FlgJ	Muramidase (flagellum-specific)
COG1714	Predicted membrane protein/domain
COG1733	Predicted transcriptional regulators
RpiR	Transcriptional regulators
LYS9	Saccharopine dehydrogenase and related proteins
PtsN	Phosphotransferase system mannitol/fructose-specific IIA domain (Ntr-type)
CitG	Triphosphoribosyl-dephospho-CoA synthetase
XtmB	Phage terminase large subunit
CDC9	ATP-dependent DNA ligase
COG1811	Uncharacterized membrane protein, possible Na+ channel or pump
COG1813	Predicted transcription factor, homolog of eukaryotic MBF1
COG1819	Glycosyl transferases, related to UDP-glucuronosyltransferase
MarR	Transcriptional regulators
LacA	Beta-galactosidase
VanY	D-alanyl-D-alanine carboxypeptidase
COG1878	Kynurenine formamidase
RbsB	ABC-type sugar transport system, periplasmic component
TagB	Putative glycosyl/glycerophosphate transferases involved in teichoic acid biosynthesis TagF/TagB/EpsJ/RodC
COG1917	Uncharacterized conserved protein, contains double-stranded beta-helix domain
SelA	Selenocysteine synthase
COG1929	Glycerate kinase
NagC	Transcriptional regulator/sugar kinase
COG1943	Transposase and inactivated derivatives
COG1959	Predicted transcriptional regulator
PinR	Site-specific recombinases, DNA invertase Pin homologs
LexA	SOS-response transcriptional repressors (RecA-mediated autopeptidases)
COG2015	Alkyl sulfatase and related hydrolases
RelE	Cytotoxic translational repressor of toxin-antitoxin stability system
EmrE	Membrane transporters of cations and cationic drugs
COG2110	Predicted phosphatase homologous to the C-terminal domain of histone macroH2A1
COG2141	Coenzyme F420-dependent N5,N10-methylene tetrahydromethanopterin reductase and related flavin-dependent oxidoreductases
WcaJ	Sugar transferases involved in lipopolysaccharide synthesis
StbD	Antitoxin of toxin-antitoxin stability system
PhnF	Transcriptional regulators
NagE	Phosphotransferase system IIA components
CitB	Response regulator containing a CheY-like receiver domain and an HTH DNA-binding domain
COG2199	c-di-GMP synthetase (diguanylate cyclase, GGDEF domain)
AraC	AraC-type DNA-binding domain-containing proteins
MelB	Na+/melibiose symporter and related transporters
COG2220	Predicted Zn-dependent hydrolases of the beta-lactamase fold
AgaS	Predicted phosphosugar isomerases
UbiE	Methylase involved in ubiquinone/menaquinone biosynthesis
RfbX	Membrane protein involved in the export of O-antigen and teichoic acid
COG2253	Uncharacterized conserved protein
MGS1	ATPase related to the helicase subunit of the Holliday junction resolvase
COG2261	Predicted membrane protein
PldB	Lysophospholipase
SunT	ABC-type bacteriocin/lantibiotic exporters, contain an N-terminal double-glycine peptidase domain
XynA	Predicted membrane protein
MmcQ	Uncharacterized protein conserved in bacteria
ComEC	Predicted hydrolase (metallo-beta-lactamase superfamily)
MazF	Growth inhibitor
COG2340	Uncharacterized protein with SCP/PR1 domains
COG2423	Predicted ornithine cyclodeaminase, mu-crystallin homolog
CopZ	Copper chaperone
BglB	Beta-glucosidase/6-phospho-beta-glucosidase/beta-galactosidase
TesA	Lysophospholipase L1 and related esterases
Tra5	Transposase and inactivated derivatives
DnaX	DNA polymerase III, gamma/tau subunits
AraJ	Arabinose efflux permease
Tra8	Transposase and inactivated derivatives, IS30 family
COG2842	Uncharacterized ATPase, putative transposase
COG2856	Predicted Zn peptidase
ManX	Phosphotransferase system, mannose/fructose-specific component IIA
COG2932	Predicted transcriptional regulator
COG2944	Predicted transcriptional regulator
COG2963	Transposase and inactivated derivatives
COG2972	Predicted signal transduction protein with a C-terminal ATPase domain
COG2979	Uncharacterized protein conserved in bacteria
COG2984	ABC-type uncharacterized transport system, periplasmic component
SgaT	Uncharacterized protein conserved in bacteria
COG3041	Uncharacterized protein conserved in bacteria
LacZ	Beta-galactosidase/beta-glucuronidase
COG3254	Uncharacterized conserved protein
COG3264	Small-conductance mechanosensitive channel
LytT	Response regulator of the LytR/AlgR family
CitA	Signal transduction histidine kinase regulating citrate/malate metabolism
COG3316	Transposase and inactivated derivatives
ChiA	Chitinase
COG3328	Transposase and inactivated derivatives
FlaD	Putative archaeal flagellar protein D/E
COG3378	Phage associated DNA primase
COG3394	Uncharacterized protein conserved in bacteria
COG3397	Uncharacterized protein conserved in bacteria
GDB1	Glycogen debranching enzyme
SgaB	Phosphotransferase system, galactitol-specific IIB component
COG3415	Transposase and inactivated derivatives
COG3439	Uncharacterized conserved protein
COG3444	Phosphotransferase system, mannose/fructose/N-acetylgalactosamine-specific component IIB
VirB4	Type IV secretory pathway, VirB4 components
COG3469	Chitinase
COG3475	LPS biosynthesis protein
COG3497	Phage tail sheath protein FI
VirD4	Type IV secretory pathway, VirD4 components
XynB	Beta-xylosidase
AbfA	Alpha-L-arabinofuranosidase
COG3546	Mn-containing catalase
COG3547	Transposase and inactivated derivatives
COG3548	Predicted integral membrane protein
COG3589	Uncharacterized conserved protein
DnaB	Replication initiation/membrane attachment protein
COG3617	Prophage antirepressor
SgaU	Putative L-xylulose-5-phosphate 3-epimerase
COG3628	Phage baseplate assembly protein W
COG3639	ABC-type phosphate/phosphonate transport system, permease component
PfoR	Predicted membrane protein, putative toxin regulator
COG3645	Uncharacterized phage-encoded protein
COG3646	Uncharacterized phage-encoded protein
Doc	Prophage maintenance system killer protein
COG3655	Predicted transcriptional regulator
ParE	Plasmid stabilization system protein
COG3679	Regulatory protein involved in competence development and sporulation
LacD	Tagatose-1,6-bisphosphate aldolase
COG3708	Uncharacterized protein conserved in bacteria
BglG	Transcriptional antiterminator
ManY	Phosphotransferase system, mannose/fructose/N-acetylgalactosamine-specific component IIC
ManZ	Phosphotransferase system, mannose/fructose/N-acetylgalactosamine-specific component IID
KduI	5-keto 4-deoxyuronate isomerase
RecT	Recombinational DNA repair protein (RecE pathway)
XtmA	Phage terminase, small subunit
SrlA	Phosphotransferase system sorbitol-specific component IIC
SrlB	Phosphotransferase system sorbitol-specific component IIA
SrlE	Phosphotransferase system sorbitol-specific component IIBC
SrtA	Sortase (surface protein transpeptidase)
GatC	Phosphotransferase system, galactitol-specific IIC component
COG3860	Uncharacterized protein conserved in bacteria
COG3861	Uncharacterized protein conserved in bacteria
COG3863	Uncharacterized distant relative of cell wall-associated hydrolases
COG3867	Arabinogalactan endo-1,4-beta-galactosidase
COG3883	Uncharacterized protein conserved in bacteria
COG3933	Transcriptional antiterminator
DnaD	Putative primosome component and related proteins
COG3953	SLT domain proteins
COG3956	Protein containing tetrapyrrole methyltransferase domain and MazG-like (predicted pyrophosphatase) domain
COG3964	Predicted amidohydrolase
COG3973	Superfamily I DNA and RNA helicases
COG3979	Uncharacterized protein contain chitin-binding domain type 3
comFA	Superfamily II DNA/RNA helicase required for DNA uptake (late competence protein)
COG4115	Uncharacterized protein conserved in bacteria
OppA	ABC-type oligopeptide transport system, periplasmic component
XylH	ABC-type xylose transport system, permease component
COG4221	Short-chain alcohol dehydrogenase of unknown specificity
COG4225	Predicted unsaturated glucuronyl hydrolase involved in regulation of bacterial surface properties, and related proteins
TerY	Uncharacterized protein encoded in toxicity protection region of plasmid R478, contains von Willebrand factor (vWF) domain
COG4289	Uncharacterized protein conserved in bacteria
CadD	Predicted permease, cadmium resistance protein
COG4337	Uncharacterized protein conserved in bacteria
COG4373	Mu-like prophage FluMu protein gp28
COG4392	Predicted membrane protein
COG4395	Uncharacterized protein conserved in bacteria
CapC	Capsular polysaccharide biosynthesis protein
COG4495	Uncharacterized protein conserved in bacteria
COG4499	Predicted membrane protein
COG4502	5'(3')-deoxyribonucleotidase
AgrB	Membrane protein putatively involved in post-translational modification of the autoinducing quorum-sensing peptide
TauB	ABC-type taurine transport system, ATPase component
GutM	Glucitol operon activator
COG4585	Signal transduction histidine kinase
COG4619	ABC-type uncharacterized transport system, ATPase component
COG4626	Phage terminase-like protein, large subunit
EpsL	Exopolysaccharide biosynthesis protein related to N-acetylglucosamine-1-phosphodiester alpha-N-acetylglucosaminidase
COG4639	Predicted kinase
COG4649	Uncharacterized protein conserved in bacteria
COG4652	Uncharacterized protein conserved in bacteria
MtlA	Mannitol/fructose-specific phosphotransferase system, IIA domain
COG4670	Acyl CoA:acetate/3-ketoacid CoA transferase
PepD	Dipeptidase
COG4720	Predicted membrane protein
COG4722	Phage-related protein
COG4724	Endo-beta-N-acetylglucosaminidase D
COG4753	Response regulator containing CheY-like receiver domain and AraC-type DNA-binding domain
VanZ	Glycopeptide antibiotics resistance protein
RhaA	L-rhamnose isomerase
COG4807	Uncharacterized protein conserved in bacteria
COG4821	Uncharacterized protein containing SIS (Sugar ISomerase) phosphosugar binding domain
AbiF	Abortive infection bacteriophage resistance protein
COG4832	Uncharacterized conserved protein
COG4842	Uncharacterized protein conserved in bacteria
COG4912	Predicted DNA alkylation repair enzyme
COG4918	Uncharacterized protein conserved in bacteria
PblB	Phage-related protein
COG4932	Predicted outer membrane protein
COG4942	Membrane-bound metallopeptidase
XerC	Site-specific recombinase XerC
XerD	Site-specific recombinase XerD
NtrY	Signal transduction histidine kinase involved in nitrogen fixation and metabolism regulation
MDN1	AAA ATPase containing von Willebrand factor type A (vWA) domain
COG5280	Phage-related minor tail protein
COG5283	Phage-related tail protein
COG5340	Predicted transcriptional regulator
COG5377	Phage-related protein, predicted endonuclease
COG5412	Phage-related protein
COG5438	Predicted multitransmembrane protein
COG5484	Uncharacterized conserved protein
COG5492	Bacterial surface proteins containing Ig-like domains
COG5617	Predicted integral membrane protein
