# Supplementary material for: Comprehensive genomic analysis of hypocholesterolemic probiotic Enterococcus faecium LR13 reveals unique proteins involved in cholesterol-assimilation
Source: Front Nutr. 2023 Apr 4;10:1082566. doi: 10.3389/fnut.2023.1082566 (PMC10110904; doi:10.3389/fnut.2023.1082566)
Supplement: Supplementary File 5 — Detailed information of the Genomic Islands in E. faecium LR13. [file Data_Sheet_5.xlsx]

## Sheet: unique
gene name	Description
AlaS	Alanyl-tRNA synthetase
MesJ	tRNA(Ile)-lysidine synthase MesJ
Tmk	Thymidylate kinase
UvrA	Excinuclease ATPase subunit
ThyA	Thymidylate synthase
NrdF	Ribonucleotide reductase, beta subunit
NrdA	Ribonucleotide reductase, alpha subunit
AcpP	Acyl carrier protein
IspF	2C-methyl-D-erythritol 2,4-cyclodiphosphate synthase
Exo	5'-3' exonuclease (including N-terminal domain of PolI)
FolA	Dihydrofolate reductase
Dcm	Site-specific DNA methylase
HsdM	Type I restriction-modification system methyltransferase subunit
DnaB	Replicative DNA helicase
MutL	DNA mismatch repair enzyme (predicted ATPase)
HtpG	Molecular chaperone, HSP90 family
RnhA	Ribonuclease HI
HflC	Membrane protease subunits, stomatin/prohibitin homologs
GloA	Lactoylglutathione lyase and related lyases
ThiE	Thiamine monophosphate synthase
AtpB	F0F1-type ATP synthase, subunit a
DnaG	DNA primase (bacterial type)
SbcC	ATPase involved in DNA repair
SbcD	DNA repair exonuclease
RfaG	Glycosyltransferase
WcaG	Nucleoside-diphosphate-sugar epimerases
RimI	Acetyltransferases
GroL	Chaperonin GroEL (HSP60 family)
RecA	RecA/RadA recombinase
ThiF	Dinucleotide-utilizing enzymes involved in molybdopterin and thiamine biosynthesis family 2
MutT	NTP pyrophosphohydrolases including oxidative damage repair enzymes
RecD	ATP-dependent exoDNAse (exonuclease V), alpha subunit - helicase superfamily I member
Glf	UDP-galactopyranose mutase
Qor	NADPH:quinone reductase and related Zn-dependent oxidoreductases
COG0613	Predicted metal-dependent phosphoesterases (PHP family)
PcnB	tRNA nucleotidyltransferase/poly(A) polymerase
AtpE	F0F1-type ATP synthase, subunit c/Archaeal/vacuolar-type H+-ATPase, subunit K
COG0637	Predicted phosphatase/phosphohexomutase
ArsR	Predicted transcriptional regulators
AslB	Arylsulfatase regulator (Fe-S oxidoreductase)
Aes	Esterase/lipase
RpiB	Ribose 5-phosphate isomerase RpiB
NuoK	NADH:ubiquinone oxidoreductase subunit 11 or 4L (chain K)
COG0714	MoxR-like ATPases
HsdS	Restriction endonuclease S subunits
ClpP	Protease subunit of ATP-dependent Clp proteases
OmpR	Response regulators consisting of a CheY-like receiver domain and a winged-helix DNA-binding domain
PolA	DNA polymerase I - 3'-5' exonuclease and polymerase domains
Gsp	Glutathionylspermidine synthase
FtsW	Bacterial cell division membrane protein
NuoA	NADH:ubiquinone oxidoreductase subunit 3 (chain A)
COG0842	ABC-type multidrug transport system, permease component
CyoB	Heme/copper-type cytochrome/quinol oxidases, subunit 1
SIR2	NAD-dependent protein deacetylases, SIR2 family
NuoH	NADH:ubiquinone oxidoreductase subunit 1 (chain H)
NuoN	NADH:ubiquinone oxidoreductase subunit 2 (chain N)
NuoM	NADH:ubiquinone oxidoreductase subunit 4 (chain M)
FrhB	Coenzyme F420-reducing hydrogenase, beta subunit
ComFC	Predicted amidophosphoribosyltransferases
SSL2	DNA or RNA helicases of superfamily II
XylB	Sugar (pentulose and hexulose) kinases
OpuBA	ABC-type proline/glycine betaine transport systems, ATPase components
MdlB	ABC-type multidrug transport system, ATPase and permease components
ARO8	Transcriptional regulators containing a DNA-binding HTH domain and an aminotransferase domain (MocR family) and their eukaryotic orthologs
UgpA	ABC-type sugar transport systems, permease components
Smc	Chromosome segregation ATPases
DinG	Rad3-related DNA helicases
COG1216	Predicted glycosyltransferases
COG1247	Sortase and related acyltransferases
COG1266	Predicted metal-dependent membrane protease
QcrB	Cytochrome b subunit of the bc complex
COG1305	Transglutaminase-like enzymes, putative cysteine proteases
COG1373	Predicted ATPase (AAA+ superfamily)
HipB	Predicted transcriptional regulators
McrA	Restriction endonuclease
FrwB	Phosphotransferase system fructose-specific component IIB
DnaC	DNA replication protein
PncB	Nicotinic acid phosphoribosyltransferase
PurR	Transcriptional regulators
CyoA	Heme/copper-type cytochrome/quinol oxidases, subunit 2
UgpB	ABC-type sugar transport system, periplasmic component
FtsK	DNA segregation ATPase FtsK/SpoIIIE and related proteins
COG1695	Predicted transcriptional regulators
RpiR	Transcriptional regulators
CCA1	tRNA nucleotidyltransferase (CCA-adding enzyme)
XtmB	Phage terminase large subunit
MarR	Transcriptional regulators
RfbC	dTDP-4-dehydrorhamnose 3,5-epimerase and related enzymes
WecG	Teichoic acid biosynthesis proteins
COG1943	Transposase and inactivated derivatives
COG1944	Uncharacterized conserved protein
SecB	Preprotein translocase subunit SecB
LexA	SOS-response transcriptional repressors (RecA-mediated autopeptidases)
XylA	Xylose isomerase
FocA	Formate/nitrite family of transporters
SufI	Putative multicopper oxidases
ThiM	Hydroxyethylthiazole kinase, sugar kinase family
StbD	Antitoxin of toxin-antitoxin stability system
Fic	Protein involved in cell division
AgaS	Predicted phosphosugar isomerases
RfbX	Membrane protein involved in the export of O-antigen and teichoic acid
COG2321	Predicted metalloprotease
COG2331	Uncharacterized protein conserved in bacteria
COG2369	Uncharacterized protein, homolog of phage Mu protein gp30
CopZ	Copper chaperone
FrnE	Predicted dithiol-disulfide isomerase involved in polyketide biosynthesis
Tra5	Transposase and inactivated derivatives
AraJ	Arabinose efflux permease
COG2827	Predicted endonuclease containing a URI domain
COG2856	Predicted Zn peptidase
COG2866	Predicted carboxypeptidase
COG2944	Predicted transcriptional regulator
COG2954	Uncharacterized protein conserved in bacteria
COG2957	Peptidylarginine deiminase and related enzymes
COG2963	Transposase and inactivated derivatives
AbgT	Putative p-aminobenzoyl-glutamate transporter
COG3013	Uncharacterized conserved protein
RelB	DNA-damage-inducible protein J
VapI	Plasmid maintenance system antidote protein
COG3108	Uncharacterized protein conserved in bacteria
NadR	Predicted ATPase/kinase involved in NAD metabolism
COG3179	Predicted chitinase
PhnD	ABC-type phosphate/phosphonate transport system, periplasmic component
LacZ	Beta-galactosidase/beta-glucuronidase
LytT	Response regulator of the LytR/AlgR family
COG3328	Transposase and inactivated derivatives
COG3335	Transposase and inactivated derivatives
COG3355	Predicted transcriptional regulator
COG3409	Putative peptidoglycan-binding domain-containing protein
COG3410	Uncharacterized conserved protein
SgaB	Phosphotransferase system, galactitol-specific IIB component
COG3415	Transposase and inactivated derivatives
COG3428	Predicted membrane protein
COG3444	Phosphotransferase system, mannose/fructose/N-acetylgalactosamine-specific component IIB
COG3464	Transposase and inactivated derivatives
COG3522	Predicted component of the type VI protein secretion system
COG3541	Predicted nucleotidyltransferase
COG3547	Transposase and inactivated derivatives
COG3591	V8-like Glu-specific endopeptidase
RepA	RecA-family ATPase
GepA	Uncharacterized phage-associated protein
COG3680	Uncharacterized protein conserved in bacteria
COG3740	Phage head maturation protease
COG3747	Phage terminase, small subunit
SleB	Cell wall hydrolyses involved in spore germination
COG4104	Uncharacterized conserved protein
COG4186	Predicted phosphoesterase or phosphohydrolase
COG4271	Predicted nucleotide-binding protein containing TIR -like domain
COG4330	Predicted membrane protein
COG4333	Uncharacterized protein conserved in bacteria
Rof	Transcriptional antiterminator
Rus	Holliday junction resolvase
COG4639	Predicted kinase
COG4644	Transposase and inactivated derivatives, TnpA family
COG4652	Uncharacterized protein conserved in bacteria
COG4676	Uncharacterized protein conserved in bacteria
COG4695	Phage-related protein
COG4709	Predicted membrane protein
COG4715	Uncharacterized conserved protein
COG4722	Phage-related protein
ArdA	Antirestriction protein
COG4753	Response regulator containing CheY-like receiver domain and AraC-type DNA-binding domain
COG4817	DNA-binding ferritin-like protein (Dps family)
COG4938	Uncharacterized conserved protein
COG4948	L-alanine-DL-glutamate epimerase and related enzymes of enolase superfamily
PilE	Tfp pilus assembly protein PilE
NtrY	Signal transduction histidine kinase involved in nitrogen fixation and metabolism regulation
COG5281	Phage-related minor tail protein
COG5353	Uncharacterized protein conserved in bacteria
COG5362	Phage-related terminase
PGU1	Endopygalactorunase
COG5463	Predicted integral membrane protein
COG5487	Small integral membrane protein
COG5492	Bacterial surface proteins containing Ig-like domains
COG5510	Predicted small secreted protein
COG5527	Protein involved in initiation of plasmid replication
COG5567	Predicted small periplasmic lipoprotein
COG5577	Spore coat protein
COG5614	Bacteriophage head-tail adaptor
COG5655	Plasmid rolling circle replication initiator protein and truncated derivatives
