# Supplementary material for: Comprehensive genomic analysis of hypocholesterolemic probiotic Enterococcus faecium LR13 reveals unique proteins involved in cholesterol-assimilation
Source: Front Nutr. 2023 Apr 4;10:1082566. doi: 10.3389/fnut.2023.1082566 (PMC10110904; doi:10.3389/fnut.2023.1082566)
Supplement: Supplementary Link 1 — FastQC output html file (LR13_HHH23DSXX_L3_1_fastqc.html). [file Data_Sheet_6.zip]

Archive with 2 entries (2 files):
- SupplementaryLink_1.pdf
- SupplementaryLink_2.pdf
